# Supplementary material for: 1,3-Bis(2,6-diisopropyl­phen­yl)imidazolidinium tetra­phenyl­borate dichloro­methane disolvate
Source: Acta Crystallogr Sect E Struct Rep Online. 2010 Jul 24;66(Pt 8):o2090–1. doi: 10.1107/S1600536810028424 (PMC3007462; doi:10.1107/S1600536810028424)
Supplement: Supplementary file 2 [file e-66-o2090-Isup2.hkl]

# 
# h,k,l, Fc-squared, Fo-squared, sigma(Fo-squared) and status flag 
# 
data_I
_shelx_title ' NG022_0m in Cc' 
_shelx_refln_list_code          4 
_shelx_F_calc_maximum      385.39 
_exptl_crystal_F_000      1872.00 
_reflns_d_resolution_high  0.8106 
 
loop_ 
 _symmetry_equiv_pos_as_xyz 
 'x, y, z' 
 'x, -y, z+1/2' 
 'x+1/2, y+1/2, z' 
 'x+1/2, -y+1/2, z+1/2' 
 
_cell_length_a    21.4648 
_cell_length_b    10.3964 
_cell_length_c    22.7524 
_cell_angle_alpha  90.000 
_cell_angle_beta   93.760 
_cell_angle_gamma  90.000 
 
_shelx_F_squared_multiplier     1.000 
 
loop_ 
 _refln_index_h 
 _refln_index_k 
 _refln_index_l 
 _refln_F_squared_calc 
 _refln_F_squared_meas 
 _refln_F_squared_sigma 
 _refln_observed_status 
 -12   4 -22       14.55        3.61      9.03 o 
 -11   5 -22        8.60       -3.61      7.23 o 
  -8   6 -22       17.30       34.33      9.03 o 
 -15   3 -21        0.10        1.81      9.03 o 
 -13   3 -21       15.05       27.10      9.03 o 
 -14   4 -21        1.82        3.61      7.23 o 
 -12   4 -21        7.44       -3.61      7.23 o 
 -10   4 -21        9.76       16.26      7.23 o 
 -11   5 -21       10.87        7.23      7.23 o 
  -9   5 -21       43.91       57.82      9.03 o 
 -10   6 -21       21.15       14.45      9.03 o 
  -8   6 -21       13.29       25.30      9.03 o 
  -4   6 -21        3.23       -3.61      7.23 o 
  -5   7 -21       43.89       48.78      9.03 o 
  -3   7 -21        4.71        9.03      9.03 o 
  -4   8 -21       14.30       19.87      9.03 o 
 -17   1 -20        7.82       10.84      7.23 o 
 -16   2 -20       14.05       30.72      9.03 o 
 -14   2 -20        9.75        3.61      7.23 o 
 -12   2 -20       56.99       57.82      9.03 o 
 -15   3 -20        6.93       28.91      9.03 o 
 -13   3 -20       49.10       56.01      9.03 o 
 -11   3 -20       52.86       30.72      9.03 o 
 -14   4 -20        1.40        0.00      7.23 o 
 -12   4 -20       36.78       10.84      9.03 o 
 -10   4 -20        5.15        1.81      7.23 o 
  -8   4 -20        5.50        5.42      7.23 o 
 -13   5 -20        4.27       10.84      9.03 o 
 -11   5 -20        3.49        3.61      7.23 o 
  -9   5 -20        1.15        9.03      7.23 o 
  -7   5 -20       33.27       54.20      9.03 o 
  -5   5 -20       45.08       75.89      9.03 o 
 -12   6 -20        9.86       25.30      9.03 o 
 -10   6 -20        6.62        3.61      7.23 o 
  -8   6 -20       18.28       14.45      7.23 o 
  -6   6 -20       17.58       18.07      5.11 o 
  -4   6 -20       46.49       56.01      9.03 o 
  -9   7 -20        4.28       19.87      7.23 o 
  -7   7 -20       16.25       39.75      9.03 o 
  -5   7 -20       84.37      121.06     12.65 o 
  -3   7 -20       97.52      137.32     12.65 o 
  -6   8 -20       41.05       43.36     10.84 o 
  -4   8 -20        2.07      -10.84      7.23 o 
  -2   8 -20      152.97      189.72     16.26 o 
 -17   1 -19        6.75        3.61      7.23 o 
 -15   1 -19       51.99       46.98      9.03 o 
 -13   1 -19       39.63        9.03      7.23 o 
 -16   2 -19       19.36       25.30      9.03 o 
 -14   2 -19       36.25       50.59      9.03 o 
 -12   2 -19        8.31       12.65      7.23 o 
 -10   2 -19      543.42      507.72     18.07 o 
 -17   3 -19       46.18       54.20     10.84 o 
 -15   3 -19        8.47       -1.81      7.23 o 
 -13   3 -19        6.25       16.26      7.23 o 
 -11   3 -19       34.02       92.15     10.84 o 
  -9   3 -19      274.45      301.74     14.45 o 
 -16   4 -19       27.22        3.61      9.03 o 
 -14   4 -19       11.50        9.03      7.23 o 
 -12   4 -19      114.14      126.48     10.84 o 
 -10   4 -19      196.53      231.27     14.45 o 
  -8   4 -19      100.36       54.20      9.03 o 
  -6   4 -19      581.25      549.27     18.07 o 
  -4   4 -19      448.86      370.40     16.26 o 
 -15   5 -19       25.20       19.87      9.03 o 
 -13   5 -19        0.32       -1.81      7.23 o 
 -11   5 -19       72.52       93.95     10.84 o 
  -9   5 -19       32.42       39.75      7.23 o 
  -7   5 -19        0.19        5.42      7.23 o 
  -5   5 -19      152.23      161.58      8.23 o 
  -3   5 -19      104.59      157.19     10.84 o 
 -12   6 -19        6.61        1.81      7.23 o 
 -10   6 -19       21.81       28.91      7.23 o 
  -8   6 -19       88.80       81.31      9.03 o 
  -6   6 -19       79.66       93.28      6.94 o 
  -4   6 -19      103.73      102.99     10.84 o 
  -2   6 -19       47.17       65.05      9.03 o 
 -11   7 -19       63.32       48.78      9.03 o 
  -9   7 -19        2.33        0.90      5.11 o 
  -7   7 -19       14.05       25.30      9.03 o 
  -5   7 -19       19.83       23.49      9.03 o 
  -3   7 -19       71.45       66.85     10.84 o 
  -1   7 -19      195.52      281.86     16.26 o 
  -8   8 -19       31.07       34.33      9.03 o 
  -6   8 -19       25.64       48.78     10.84 o 
  -4   8 -19       33.56       23.49      9.03 o 
  -2   8 -19       13.41       12.65      9.03 o 
  -3   9 -19       24.13       75.89     10.84 o 
  -1   9 -19       20.32       34.33     10.84 o 
 -18   0 -18       50.63       50.59      9.03 o 
 -16   0 -18      137.89      207.78     12.65 o 
 -19   1 -18       43.56       43.36      9.03 o 
 -17   1 -18        0.73       12.65      7.23 o 
 -15   1 -18      240.23      177.07     12.65 o 
 -13   1 -18       24.06       27.10      7.23 o 
 -11   1 -18       29.14       65.05      9.03 o 
 -18   2 -18       66.55       63.24     10.84 o 
 -16   2 -18      126.46       92.15     10.84 o 
 -14   2 -18        0.87        1.81      7.23 o 
 -12   2 -18      110.05      113.83     10.84 o 
 -10   2 -18      185.21      153.58     10.84 o 
 -17   3 -18       15.13       12.65      7.23 o 
 -15   3 -18      150.57      140.93     10.84 o 
 -13   3 -18      197.26      110.22     10.84 o 
 -11   3 -18       47.94       34.33      7.23 o 
  -9   3 -18       88.92       59.62      7.23 o 
  -7   3 -18      661.57      659.49     19.87 o 
 -16   4 -18        4.08        1.81      7.23 o 
 -14   4 -18       15.87       -3.61      7.23 o 
 -12   4 -18       10.23       34.33      9.03 o 
 -10   4 -18       12.13       18.07      7.23 o 
  -8   4 -18       50.95       46.98      9.03 o 
  -6   4 -18      429.82      418.61     11.74 o 
  -4   4 -18       47.63       72.27      9.03 o 
 -15   5 -18       26.40       23.49      9.03 o 
 -13   5 -18       37.22       45.17      9.03 o 
 -11   5 -18       59.97       36.14      9.03 o 
  -9   5 -18      177.50      160.81     12.65 o 
  -7   5 -18      205.01      244.30     28.01 o 
  -5   5 -18       65.80       51.22      9.94 o 
  -3   5 -18      263.75      305.35     14.45 o 
 -14   6 -18       15.11       21.68      9.03 o 
 -12   6 -18       13.92        9.03      7.23 o 
 -10   6 -18       32.34       10.84      7.23 o 
  -8   6 -18       60.32       63.45      6.39 o 
  -6   6 -18       40.52       52.65      6.39 o 
  -4   6 -18       61.81       70.88      6.39 o 
  -2   6 -18      211.69      195.14     14.45 o 
 -13   7 -18        0.05       -7.23      7.23 o 
 -11   7 -18        4.66        0.00      7.23 o 
  -9   7 -18       21.58       32.52      6.39 o 
  -7   7 -18       51.12       59.62      9.03 o 
  -5   7 -18       28.41       41.56      9.03 o 
  -3   7 -18       36.97       48.78      9.03 o 
  -1   7 -18      146.04      146.35     12.65 o 
 -10   8 -18        2.45      -10.84      7.23 o 
  -8   8 -18       18.25       41.56      9.03 o 
  -6   8 -18       16.98        9.03      9.03 o 
  -4   8 -18      104.56      112.02     12.65 o 
  -2   8 -18      139.21      122.86     12.65 o 
   0   8 -18       13.29        1.81      9.03 o 
  -7   9 -18        2.37       19.87      9.03 o 
  -5   9 -18       33.83       72.27     10.84 o 
  -3   9 -18       61.16       66.85     10.84 o 
  -1   9 -18       14.84       12.65      9.03 o 
 -19   1 -17        1.72       19.87      7.23 o 
 -17   1 -17       40.70       27.10      9.03 o 
 -15   1 -17       38.36       52.40      9.03 o 
 -13   1 -17       69.58       48.78      7.23 o 
 -11   1 -17       67.52       57.82      7.23 o 
 -18   2 -17       16.72       32.52      9.03 o 
 -16   2 -17       22.02       23.49      9.03 o 
 -14   2 -17       54.82       46.98      9.03 o 
 -12   2 -17        7.67       25.30      7.23 o 
 -10   2 -17      106.75      139.12     10.84 o 
  -8   2 -17      245.80      220.43     10.84 o 
 -19   3 -17       38.75       21.68      9.03 o 
 -17   3 -17       22.70       28.91      9.03 o 
 -15   3 -17       82.56      104.80     10.84 o 
 -13   3 -17       13.66      -10.84      7.23 o 
 -11   3 -17      135.84      153.58     12.65 o 
  -9   3 -17       72.06       79.50      9.03 o 
  -7   3 -17      193.24      254.76     12.65 o 
  -5   3 -17     1113.35     1158.98     30.72 o 
 -18   4 -17       47.12       52.40     10.84 o 
 -16   4 -17       66.09       59.62      9.03 o 
 -14   4 -17       53.55       52.40      9.03 o 
 -12   4 -17       47.92       41.56      9.03 o 
 -10   4 -17       54.95       50.59      9.03 o 
  -8   4 -17      450.26      482.20     15.36 o 
  -6   4 -17      328.54      350.76     10.22 o 
  -4   4 -17      264.35      263.50     19.87 o 
  -2   4 -17     1699.14     1716.48     37.94 o 
 -17   5 -17       64.35       86.73     10.84 o 
 -15   5 -17      135.90      164.42     12.65 o 
 -13   5 -17       20.79       30.72      9.03 o 
 -11   5 -17       12.76       12.65      7.23 o 
  -9   5 -17       16.61       18.07      5.11 o 
  -7   5 -17      245.59      269.28      9.52 o 
  -5   5 -17       22.91       27.22      5.11 o 
  -3   5 -17      280.96      328.60      9.52 o 
  -1   5 -17      146.67      130.09     10.84 o 
 -14   6 -17       34.28       41.56      9.03 o 
 -12   6 -17       10.50       16.26      9.03 o 
 -10   6 -17        7.18        9.94      5.11 o 
  -8   6 -17       60.63       93.27      6.39 o 
  -6   6 -17      210.25      178.10      9.52 o 
  -4   6 -17        6.40        8.52      9.94 o 
  -2   6 -17       43.83       66.85      9.03 o 
   0   6 -17      198.52      182.49     14.45 o 
 -13   7 -17       20.92        1.81      9.03 o 
 -11   7 -17       23.89       17.21     10.84 o 
  -9   7 -17       10.30        9.94      5.11 o 
  -7   7 -17       78.92       97.03      6.94 o 
  -5   7 -17      181.60      177.07     14.45 o 
  -3   7 -17      146.83      135.51     12.65 o 
  -1   7 -17      135.80      146.35     12.65 o 
   1   7 -17      112.30      173.45     12.65 o 
 -12   8 -17        2.82        7.23      9.03 o 
 -10   8 -17        7.81        7.23      5.64 o 
  -8   8 -17       24.91       41.56      9.03 o 
  -6   8 -17       28.20       41.56      9.03 o 
  -4   8 -17       13.33       23.49      9.03 o 
  -2   8 -17       12.21       12.65      7.23 o 
   0   8 -17       10.52       10.84      7.23 o 
  -7   9 -17        5.70       14.45      9.03 o 
  -5   9 -17       26.16       45.17     10.84 o 
  -3   9 -17        9.98       14.45      9.03 o 
  -1   9 -17      103.39      112.02     12.65 o 
   1   9 -17       62.26       72.27     10.84 o 
  -2  10 -17       61.21       54.20     10.84 o 
   0  10 -17       17.50       12.65      9.03 o 
 -20   0 -16        3.81        7.23      7.23 o 
 -18   0 -16      118.80      126.48     10.84 o 
 -16   0 -16       68.58       56.01      9.03 o 
 -14   0 -16       50.51       28.91      7.23 o 
 -12   0 -16     1041.99     1046.15     27.10 o 
 -19   1 -16        2.87       -4.52      5.11 o 
 -17   1 -16      107.76      132.00      7.67 o 
 -15   1 -16       93.78       56.01      9.03 o 
 -13   1 -16       85.47       63.24      9.03 o 
 -11   1 -16      937.17     1020.85     27.10 o 
  -9   1 -16      144.10      164.42     10.84 o 
 -20   2 -16        4.40        5.42      7.23 o 
 -18   2 -16        5.80        9.03      7.23 o 
 -16   2 -16      201.52      180.68     12.65 o 
 -14   2 -16        6.22        0.00      7.23 o 
 -12   2 -16      261.78      216.82     12.65 o 
 -10   2 -16       43.27       25.30      7.23 o 
  -8   2 -16      156.42      157.19     10.84 o 
  -6   2 -16      435.69      610.70     18.07 o 
  -4   2 -16       19.12       16.26      5.42 o 
 -19   3 -16       18.77       28.91      9.03 o 
 -17   3 -16      211.21      189.72     12.65 o 
 -15   3 -16        1.56        1.81      7.23 o 
 -13   3 -16       82.28       25.30      7.23 o 
 -11   3 -16        1.24        3.61      7.23 o 
  -9   3 -16      169.39      119.25      9.03 o 
  -7   3 -16      519.60      536.06     13.55 o 
  -5   3 -16      458.94      331.01      9.52 o 
  -3   3 -16      102.59       92.15      7.23 o 
 -18   4 -16       16.47       25.30      9.03 o 
 -16   4 -16       76.23       63.24      9.03 o 
 -14   4 -16       52.38       77.69      9.03 o 
 -12   4 -16      103.25      122.86     10.84 o 
 -10   4 -16       19.57        7.23      7.23 o 
  -8   4 -16       38.77       47.05      5.11 o 
  -6   4 -16      270.35      247.75      8.94 o 
  -4   4 -16      214.09      195.75      8.23 o 
  -2   4 -16      509.36      487.84     16.26 o 
 -17   5 -16       30.15       32.52      9.03 o 
 -15   5 -16      138.89      102.99     10.84 o 
 -13   5 -16       34.17       12.65      7.23 o 
 -11   5 -16       52.97       40.83      5.11 o 
  -9   5 -16      157.54      117.69      7.67 o 
  -7   5 -16       36.47       69.57      6.39 o 
  -5   5 -16      137.25      143.75      8.13 o 
  -3   5 -16       65.46       52.65      5.11 o 
  -1   5 -16      471.66      673.94     19.87 o 
 -16   6 -16       41.91       48.78     10.84 o 
 -14   6 -16       90.58       66.85      9.03 o 
 -12   6 -16       24.28       29.41      5.64 o 
 -10   6 -16       57.77       79.01     10.84 o 
  -8   6 -16       38.26       32.62      5.11 o 
  -6   6 -16      462.73      430.66     12.09 o 
  -4   6 -16      262.82      267.12     18.97 o 
  -2   6 -16      117.51      110.22     10.84 o 
   0   6 -16       73.51       77.69      9.03 o 
 -15   7 -16       52.19       63.24     10.84 o 
 -13   7 -16       52.82       50.85      6.39 o 
 -11   7 -16      165.80      179.04      8.94 o 
  -9   7 -16        3.48        7.23      5.42 o 
  -7   7 -16       12.65       25.42      5.11 o 
  -5   7 -16        4.70        0.00      7.23 o 
  -3   7 -16      525.79      543.85     19.87 o 
  -1   7 -16      332.46      408.34     18.07 o 
   1   7 -16      745.28      784.16     25.30 o 
 -12   8 -16       12.11       27.30     15.36 o 
 -10   8 -16       56.46       36.23      6.39 o 
  -8   8 -16       28.14       27.10      9.03 o 
  -6   8 -16      131.51      159.00     12.65 o 
  -4   8 -16       21.35       10.84      7.23 o 
  -2   8 -16       52.56       54.20      9.03 o 
   0   8 -16      143.35      180.68     14.45 o 
   2   8 -16        9.94       16.26      7.23 o 
  -9   9 -16        7.31       12.65      9.03 o 
  -7   9 -16        7.00       18.07      9.03 o 
  -5   9 -16       23.69       14.45      9.03 o 
  -3   9 -16        6.44       -3.61      7.23 o 
  -1   9 -16        6.65       14.45      9.03 o 
   1   9 -16       77.88       81.31     10.84 o 
  -4  10 -16        7.24       -1.81      9.03 o 
  -2  10 -16        2.16        5.42      9.03 o 
   0  10 -16        1.47       -1.81      7.23 o 
   2  10 -16       37.63       37.94      9.03 o 
 -21   1 -15       11.13        8.83      5.64 o 
 -19   1 -15       91.75       95.08      6.94 o 
 -17   1 -15       33.42       50.26      5.64 o 
 -15   1 -15      326.57      284.49      9.52 o 
 -13   1 -15       71.02       55.17      7.23 o 
 -11   1 -15        1.30       18.07      7.23 o 
  -9   1 -15      124.69      121.06      9.03 o 
  -7   1 -15       19.09       37.94      7.23 o 
 -20   2 -15        3.46       16.26      9.03 o 
 -18   2 -15       21.27       39.75      9.03 o 
 -16   2 -15      104.26       56.01      9.03 o 
 -14   2 -15        2.18       -8.13      5.42 o 
 -12   2 -15      110.04      126.48     10.84 o 
 -10   2 -15        5.74        7.23      7.23 o 
  -8   2 -15      102.63       99.37      9.03 o 
  -6   2 -15     1516.36     1464.44     21.72 o 
  -4   2 -15      732.45      654.07     16.26 o 
 -19   3 -15       45.31       57.82      9.03 o 
 -17   3 -15        4.19        7.23      7.23 o 
 -15   3 -15      308.91      229.47     14.45 o 
 -13   3 -15      224.16      261.99     12.65 o 
 -11   3 -15      667.85      816.68     23.49 o 
  -9   3 -15      231.45      228.65      8.94 o 
  -7   3 -15     1696.14     1891.62     40.65 o 
  -5   3 -15     1142.45     1282.04     20.44 o 
  -3   3 -15     1281.20     1460.63     32.52 o 
 -18   4 -15        9.66        1.81      7.23 o 
 -16   4 -15       24.29       16.26      7.23 o 
 -14   4 -15      265.44      271.02     14.45 o 
 -12   4 -15      288.51      290.90     14.45 o 
 -10   4 -15      348.86      415.53     18.97 o 
  -8   4 -15      340.95      398.57     11.50 o 
  -6   4 -15      609.21      596.27     12.78 o 
  -4   4 -15     3540.98     3316.18     47.88 o 
  -2   4 -15      689.97      694.38     13.37 o 
 -17   5 -15       59.02       93.95     10.84 o 
 -15   5 -15       37.31       41.56      9.03 o 
 -13   5 -15      112.80       90.34     10.84 o 
 -11   5 -15      240.89      289.01     15.36 o 
  -9   5 -15       86.90       79.87      6.39 o 
  -7   5 -15      456.70      423.85     11.50 o 
  -5   5 -15      277.62      314.07     13.55 o 
  -3   5 -15      686.95      789.74     14.65 o 
  -1   5 -15      278.44      292.19      9.52 o 
   1   5 -15      734.55      690.20     19.87 o 
 -16   6 -15       36.13       36.14      9.03 o 
 -14   6 -15       53.67       56.01      9.03 o 
 -12   6 -15       27.39       22.62      5.11 o 
 -10   6 -15       85.65       89.52      6.39 o 
  -8   6 -15       36.21       38.03      5.11 o 
  -6   6 -15       65.94       61.66      5.64 o 
  -4   6 -15      270.70      325.49      9.98 o 
  -2   6 -15       46.36       46.65      5.64 o 
   0   6 -15      180.82      193.33     14.45 o 
 -15   7 -15       17.80       32.52      9.03 o 
 -13   7 -15       21.47       16.26      7.23 o 
 -11   7 -15       89.91       85.07      7.67 o 
  -9   7 -15       19.81       15.68      8.13 o 
  -7   7 -15       98.81      103.13      6.94 o 
  -5   7 -15      162.75      181.76      8.67 o 
  -3   7 -15       84.30      112.02     10.84 o 
  -1   7 -15      286.06      290.90     14.45 o 
   1   7 -15      182.07      211.40     14.45 o 
 -14   8 -15       46.46       37.22      6.94 o 
 -12   8 -15       27.57       36.50      6.39 o 
 -10   8 -15       23.31       35.81      6.39 o 
  -8   8 -15        2.09        1.81      7.23 o 
  -6   8 -15        3.00        0.00      7.23 o 
  -4   8 -15       19.93       12.65      7.23 o 
  -2   8 -15        1.77        3.61      7.23 o 
   0   8 -15       31.70       28.91      9.03 o 
   2   8 -15      100.91      112.02     10.84 o 
 -11   9 -15        0.37        0.00      9.03 o 
  -9   9 -15       52.73       43.36     10.84 o 
  -7   9 -15        7.43       23.49      9.03 o 
  -5   9 -15       36.90       46.98      9.03 o 
  -3   9 -15        5.39       12.65      9.03 o 
  -1   9 -15       50.28       39.75      9.03 o 
   1   9 -15       72.96       74.08     10.84 o 
   3   9 -15       38.23       25.30      9.03 o 
  -6  10 -15       21.71       37.94      9.03 o 
  -4  10 -15       42.08       32.52      9.03 o 
  -2  10 -15       18.62       16.26      9.03 o 
   0  10 -15       19.12       21.68      9.03 o 
   2  10 -15        2.40       -1.81      7.23 o 
 -22   0 -14        8.76       12.65      9.03 o 
 -20   0 -14       34.35       41.56      9.03 o 
 -18   0 -14       10.11        5.42      7.23 o 
 -16   0 -14      199.27      186.10     12.65 o 
 -14   0 -14      296.17      355.94     14.45 o 
 -12   0 -14     1473.66     1438.23     32.52 o 
 -10   0 -14      414.52      370.40     14.45 o 
  -8   0 -14      444.62      451.70     14.45 o 
 -21   1 -14        0.54        0.90      8.13 o 
 -19   1 -14       47.63       49.94      9.94 o 
 -17   1 -14       19.29       14.45      5.11 o 
 -15   1 -14       77.58       77.44     10.84 o 
 -13   1 -14      590.76      684.79     14.05 o 
 -11   1 -14     1254.46     1232.25     28.91 o 
  -9   1 -14     1304.64     1206.95     28.91 o 
  -7   1 -14       50.20       56.01      7.23 o 
  -5   1 -14      750.90      845.59     19.87 o 
 -20   2 -14       62.65       50.66      6.39 o 
 -18   2 -14        7.31       13.55      5.11 o 
 -16   2 -14       12.52       19.87      7.23 o 
 -14   2 -14       63.62       57.82      7.23 o 
 -12   2 -14      382.56      428.22     16.26 o 
 -10   2 -14      526.84      426.41     14.45 o 
  -8   2 -14       12.15       17.52      9.94 o 
  -6   2 -14      447.47      367.23     14.45 o 
  -4   2 -14      267.46      411.43      9.52 o 
 -21   3 -14       27.50       39.75      9.03 o 
 -19   3 -14        1.64        3.61      7.23 o 
 -17   3 -14       51.68       34.33      7.23 o 
 -15   3 -14       69.47       56.01      9.03 o 
 -13   3 -14      248.93      242.11     12.65 o 
 -11   3 -14       57.96       23.49      7.23 o 
  -9   3 -14      607.64      461.73     11.50 o 
  -7   3 -14      809.55      759.79     14.05 o 
  -5   3 -14      237.11      216.95      7.67 o 
  -3   3 -14      177.38      220.45      7.67 o 
  -1   3 -14      571.59      666.72     18.07 o 
 -20   4 -14       14.00       25.30      9.03 o 
 -18   4 -14       75.45       86.73     10.84 o 
 -16   4 -14       32.07       43.36      9.03 o 
 -14   4 -14       12.45       10.84      7.23 o 
 -12   4 -14      274.36      232.35      8.94 o 
 -10   4 -14        7.20       20.89      5.11 o 
  -8   4 -14       26.26       19.64      7.23 o 
  -6   4 -14      363.87      301.84      8.94 o 
  -4   4 -14      761.43      813.88     14.65 o 
  -2   4 -14        7.39        2.71      3.83 o 
   0   4 -14      823.56      758.86     19.87 o 
 -19   5 -14        2.48       10.84      9.03 o 
 -17   5 -14       34.51       25.30      9.03 o 
 -15   5 -14       47.06       43.36      9.03 o 
 -13   5 -14      148.95       80.41      6.39 o 
 -11   5 -14       86.59       93.24     10.84 o 
  -9   5 -14      619.07      596.76     13.37 o 
  -7   5 -14       73.79       91.25      6.39 o 
  -5   5 -14      290.54      261.36     11.74 o 
  -3   5 -14     1519.99     1573.70     24.39 o 
  -1   5 -14      432.75      289.04      8.67 o 
   1   5 -14      457.13      401.11     16.26 o 
 -18   6 -14        0.84        3.61      9.03 o 
 -16   6 -14       66.89       81.31     10.84 o 
 -14   6 -14        8.17       11.44      5.64 o 
 -12   6 -14       43.22       37.27      5.64 o 
 -10   6 -14       55.96       30.82      5.11 o 
  -8   6 -14       52.28       15.36      6.32 o 
  -6   6 -14       69.55       45.89      5.64 o 
  -4   6 -14      680.45      663.35     18.07 o 
  -2   6 -14      522.30      448.75     13.55 o 
   0   6 -14     1775.82     1882.70     41.56 o 
   2   6 -14      670.83      773.32     23.49 o 
 -15   7 -14      116.09      105.77      8.94 o 
 -13   7 -14      166.06      210.81     12.65 o 
 -11   7 -14       14.66       27.16      6.39 o 
  -9   7 -14       18.54       18.97      5.11 o 
  -7   7 -14       26.05       23.30      9.03 o 
  -5   7 -14       68.26       67.88      5.64 o 
  -3   7 -14      149.56      198.75     14.45 o 
  -1   7 -14     1069.43     1071.44     28.91 o 
   1   7 -14        9.23        1.81      7.23 o 
   3   7 -14      365.02      334.26     16.26 o 
 -14   8 -14       29.61       18.97      6.39 o 
 -12   8 -14      154.82      141.89      8.94 o 
 -10   8 -14       23.06       22.08      6.32 o 
  -8   8 -14      156.16      199.15      9.52 o 
  -6   8 -14       54.88       48.78      9.03 o 
  -4   8 -14      209.88      198.75     14.45 o 
  -2   8 -14      570.86      625.16     21.68 o 
   0   8 -14      261.07      242.11     16.26 o 
   2   8 -14      748.88      668.52     23.49 o 
 -11   9 -14        0.51        5.42      5.64 o 
  -9   9 -14        2.08        3.61      7.23 o 
  -7   9 -14        6.16       18.07      9.03 o 
  -5   9 -14       18.32        9.03      7.23 o 
  -3   9 -14       78.10       56.01      9.03 o 
  -1   9 -14       19.19        1.81      7.23 o 
   1   9 -14       16.58       16.26      7.23 o 
   3   9 -14       89.41      104.80     10.84 o 
  -8  10 -14        5.36       32.52      9.03 o 
  -6  10 -14       19.42       34.33      9.03 o 
  -4  10 -14        3.93       30.72      9.03 o 
  -2  10 -14        7.92       19.87      9.03 o 
   0  10 -14        5.18        7.23      7.23 o 
   2  10 -14      176.35      177.07     14.45 o 
  -1  11 -14       10.40       34.33      9.03 o 
   1  11 -14        5.56        9.03      9.03 o 
   3  11 -14        6.20       12.65      9.03 o 
 -21   1 -13       10.28       19.87      5.11 o 
 -19   1 -13       36.10       32.62      5.11 o 
 -17   1 -13      134.66      120.70      8.13 o 
 -15   1 -13       14.74       14.45      5.11 o 
 -13   1 -13        8.70        3.61      5.42 o 
 -11   1 -13      385.83      427.73     18.97 o 
  -9   1 -13      107.29      117.44      9.03 o 
  -7   1 -13      563.13      381.28      8.23 o 
  -5   1 -13     1188.46     1184.58     17.21 o 
 -22   2 -13        8.62        3.61      5.11 o 
 -20   2 -13       37.92       24.69      5.11 o 
 -18   2 -13       55.48       48.85      6.39 o 
 -16   2 -13       15.13       -1.81      5.11 o 
 -14   2 -13      739.54      654.07     19.87 o 
 -12   2 -13      141.30      171.65     10.84 o 
 -10   2 -13       31.73       40.61      9.03 o 
  -8   2 -13     1009.87     1009.70     24.39 o 
  -6   2 -13      270.79      298.12      8.23 o 
  -4   2 -13      198.08      161.13      7.23 o 
  -2   2 -13     4739.79     4692.31     84.92 o 
 -21   3 -13        6.33        7.23      9.03 o 
 -19   3 -13       19.89       19.87      9.03 o 
 -17   3 -13       27.07       23.49      7.23 o 
 -15   3 -13      144.36      189.72     12.65 o 
 -13   3 -13      214.01      209.59     12.65 o 
 -11   3 -13      319.32      319.69      9.94 o 
  -9   3 -13      611.63      525.85     22.59 o 
  -7   3 -13      182.06      182.49      7.67 o 
  -5   3 -13      214.20      232.21      7.67 o 
  -3   3 -13      668.89      535.57     10.84 o 
  -1   3 -13      763.28      932.32     21.68 o 
 -20   4 -13       19.55       18.07      7.23 o 
 -18   4 -13       66.90       79.50      9.03 o 
 -16   4 -13       16.86       37.94      9.03 o 
 -14   4 -13      171.74      159.00     10.84 o 
 -12   4 -13      132.52      181.70      8.94 o 
 -10   4 -13      495.10      376.78     10.22 o 
  -8   4 -13      114.28      123.78      7.23 o 
  -6   4 -13     1358.87     1346.63     21.05 o 
  -4   4 -13     2561.95     2709.61     37.67 o 
  -2   4 -13     2280.04     2203.88     30.00 o 
   0   4 -13       70.24      112.02      9.03 o 
 -19   5 -13        6.60        1.81      7.23 o 
 -17   5 -13       54.64       43.36      9.03 o 
 -15   5 -13       61.97       86.39      6.94 o 
 -13   5 -13      304.21      261.38      9.52 o 
 -11   5 -13      683.80      659.06     14.65 o 
  -9   5 -13      472.49      450.80     11.50 o 
  -7   5 -13      424.62      466.17     11.50 o 
  -5   5 -13      128.69      169.18      8.23 o 
  -3   5 -13      189.80      130.84      6.94 o 
  -1   5 -13      689.37      720.16     13.88 o 
   1   5 -13      505.42      475.19     16.26 o 
  15   5 -13      251.04      299.93     14.45 o 
  17   5 -13       44.55       50.59      9.03 o 
 -18   6 -13        5.41       -1.81      7.23 o 
 -16   6 -13        6.49        6.22      9.03 o 
 -14   6 -13       78.15       76.06      6.39 o 
 -12   6 -13       40.76       39.63     16.26 o 
 -10   6 -13      179.01      143.72      9.03 o 
  -8   6 -13      331.45      374.47     10.80 o 
  -6   6 -13      726.94      716.01     14.65 o 
  -4   6 -13      140.59      185.65      8.23 o 
  -2   6 -13     1926.10     1820.99     26.74 o 
   0   6 -13       73.17       63.24      9.03 o 
   2   6 -13      958.40     1010.01     27.10 o 
 -17   7 -13       24.85       38.79     13.55 o 
 -15   7 -13       15.73       27.62      9.94 o 
 -13   7 -13       70.86       66.30     13.55 o 
 -11   7 -13      317.61      307.67     20.78 o 
  -9   7 -13      160.74      141.84      7.67 o 
  -7   7 -13       43.58       45.69      5.64 o 
  -5   7 -13      225.49      265.37      9.52 o 
  -3   7 -13      477.24      477.00     18.07 o 
  -1   7 -13      351.81      381.24     16.26 o 
   1   7 -13      612.60      695.62     21.68 o 
   3   7 -13       38.23       34.33      9.03 o 
 -14   8 -13       19.55       18.97      6.39 o 
 -12   8 -13       71.87       88.68      7.67 o 
 -10   8 -13       36.55       18.07      5.64 o 
  -8   8 -13        7.24        6.32      5.11 o 
  -6   8 -13        5.13       -1.81      7.23 o 
  -4   8 -13        8.55       10.84      7.23 o 
  -2   8 -13      129.47      160.81     12.65 o 
   0   8 -13      443.44      480.61     19.87 o 
   2   8 -13       58.49       70.47      9.03 o 
   4   8 -13      109.43      133.70     10.84 o 
 -13   9 -13       14.26       15.36      6.39 o 
 -11   9 -13       62.57       73.40      9.03 o 
  -9   9 -13       51.24       65.05     10.84 o 
  -7   9 -13        4.18        9.03      7.23 o 
  -5   9 -13       14.20        1.81      7.23 o 
  -3   9 -13      126.62      110.22     10.84 o 
  -1   9 -13       36.34       21.68      7.23 o 
   1   9 -13        4.93        7.23      7.23 o 
   3   9 -13        4.27       10.84      7.23 o 
  15   9 -13       89.17       93.95     12.65 o 
 -10  10 -13        4.95        3.61      9.03 o 
  -8  10 -13       10.41       -3.61      7.23 o 
  -6  10 -13        5.36        9.03      7.23 o 
  -4  10 -13       44.14       68.66     10.84 o 
  -2  10 -13       87.29      113.83     12.65 o 
   0  10 -13       42.00       65.05     10.84 o 
   2  10 -13        3.94        5.42      7.23 o 
   4  10 -13       11.66        3.61      7.23 o 
  -5  11 -13       21.18       28.91      9.03 o 
  -3  11 -13       16.11       10.84      9.03 o 
  -1  11 -13       34.98       27.10      9.03 o 
   1  11 -13       79.95       74.08     10.84 o 
   3  11 -13       16.44        1.81      9.03 o 
 -22   0 -12      213.74      238.50     14.45 o 
 -20   0 -12        2.30        3.61      7.23 o 
 -18   0 -12      470.83      388.47     16.26 o 
 -16   0 -12      292.56      355.94     14.45 o 
 -14   0 -12     1101.13     1040.73     27.10 o 
 -12   0 -12      633.90      612.51     18.07 o 
 -10   0 -12     3059.10     3096.89     59.62 o 
  -8   0 -12     3344.02     3187.23     57.82 o 
  -6   0 -12     3014.61     2951.29     37.67 o 
 -23   1 -12       39.95       47.05      6.39 o 
 -21   1 -12       12.54       10.84      7.23 o 
 -19   1 -12      274.00      299.93     10.22 o 
 -17   1 -12       18.88       19.87      5.11 o 
 -15   1 -12      198.87      241.21      8.94 o 
 -13   1 -12      133.11      146.23      8.13 o 
 -11   1 -12      103.40       83.90     10.84 o 
  -9   1 -12     2938.84     2911.26     31.98 o 
  -7   1 -12     2883.74     2493.41     37.04 o 
  -5   1 -12     3102.81     2986.78     42.46 o 
  -3   1 -12     2358.54     2197.09     41.56 o 
 -22   2 -12       10.05       10.84      5.64 o 
 -20   2 -12       19.74       37.04      8.13 o 
 -18   2 -12      143.79      118.38      7.23 o 
 -16   2 -12      191.27      154.74      7.67 o 
 -14   2 -12      441.01      439.98     11.50 o 
 -12   2 -12      637.00      641.42     19.87 o 
 -10   2 -12     1164.87      865.95     27.10 o 
  -8   2 -12      612.89      780.29     13.37 o 
  -6   2 -12      885.22     1231.05     18.49 o 
  -4   2 -12     1358.15     1516.78     36.14 o 
  -2   2 -12     5496.48     5144.15     73.18 o 
 -21   3 -12       11.10       27.10      9.03 o 
 -19   3 -12       39.92       28.91      7.23 o 
 -17   3 -12      183.04      133.70     10.84 o 
 -15   3 -12      349.09      343.30     14.45 o 
 -13   3 -12      868.62      741.73     15.33 o 
 -11   3 -12      160.77      115.66      6.39 o 
  -9   3 -12       25.43       31.14      3.83 o 
  -7   3 -12      149.92      164.50      7.67 o 
  -5   3 -12      183.21      147.39      6.39 o 
  -3   3 -12      309.55      220.16      7.23 o 
  -1   3 -12     1966.81     1758.95     24.89 o 
 -20   4 -12        8.44        7.23      7.23 o 
 -18   4 -12       63.51       61.43      9.03 o 
 -16   4 -12       21.49       34.33      9.03 o 
 -14   4 -12       64.43       44.29      5.11 o 
 -12   4 -12       36.59       21.68      5.11 o 
 -10   4 -12      147.94      158.35      7.67 o 
  -8   4 -12        0.62       12.65      3.83 o 
  -6   4 -12       16.01       24.04      3.83 o 
  -4   4 -12       31.42        3.61      3.83 o 
  -2   4 -12      383.47      265.10      8.23 o 
   0   4 -12      141.18      206.72      6.94 o 
  14   4 -12       14.07       23.49      7.23 o 
  16   4 -12        9.79        3.61      7.23 o 
  18   4 -12       58.46       59.62      9.03 o 
 -19   5 -12       36.95       50.59     10.84 o 
 -17   5 -12       30.59       32.52      9.03 o 
 -15   5 -12        3.33        2.71      5.11 o 
 -13   5 -12      232.35      234.88      9.94 o 
 -11   5 -12      183.46      276.44     10.22 o 
  -9   5 -12      258.48      233.99      8.94 o 
  -7   5 -12       59.36       74.80      5.64 o 
  -5   5 -12        3.20        9.03      3.83 o 
  -3   5 -12        3.94        6.32      3.83 o 
  -1   5 -12      540.02      397.05      9.52 o 
   1   5 -12     1467.12     1410.17     20.82 o 
  11   5 -12       74.87       75.89      7.23 o 
  13   5 -12      258.22      312.58     12.65 o 
  15   5 -12      368.37      328.84     14.45 o 
  17   5 -12       49.53       57.82      9.03 o 
  19   5 -12       26.71       39.75      9.03 o 
  21   5 -12       30.43       14.45      9.03 o 
 -18   6 -12       17.10       14.45      9.03 o 
 -16   6 -12       33.55       35.19      6.39 o 
 -14   6 -12       16.39       11.74      5.11 o 
 -12   6 -12      121.85      160.06     18.07 o 
 -10   6 -12      123.46      118.52      7.67 o 
  -8   6 -12      420.83      371.11     10.80 o 
  -6   6 -12      269.81      338.84     10.22 o 
  -4   6 -12      805.42      738.56     14.65 o 
  -2   6 -12      366.00      420.94      9.98 o 
   0   6 -12     1144.82     1205.15     28.91 o 
   2   6 -12     1405.24     1454.49     34.33 o 
  14   6 -12      488.99      435.44     18.07 o 
  16   6 -12       96.16       93.95     10.84 o 
 -17   7 -12       48.17       76.27      7.67 o 
 -15   7 -12       93.25      106.60      7.67 o 
 -13   7 -12       67.29       80.90      7.67 o 
 -11   7 -12       20.13       25.36      9.03 o 
  -9   7 -12      310.81      351.61     11.50 o 
  -7   7 -12      102.32      109.31     10.84 o 
  -5   7 -12        2.31        8.26      4.34 o 
  -3   7 -12      620.40      882.49     16.46 o 
  -1   7 -12      246.99      263.80     14.45 o 
   1   7 -12      516.05      552.89     19.87 o 
   3   7 -12      681.19      608.90     19.87 o 
  11   7 -12      254.17      260.18     14.45 o 
  13   7 -12      166.59      195.14     12.65 o 
  15   7 -12       32.77       39.75      9.03 o 
  17   7 -12       14.11       10.84      9.03 o 
 -16   8 -12        0.68        7.23      6.39 o 
 -14   8 -12      178.50      195.14     10.80 o 
 -12   8 -12        1.13        5.82      5.64 o 
 -10   8 -12      102.78      113.11      7.67 o 
  -8   8 -12       34.40       35.75      5.64 o 
  -6   8 -12       46.04       29.46      5.64 o 
  -4   8 -12      368.44      379.43     18.07 o 
  -2   8 -12      143.47      180.68     12.65 o 
   0   8 -12      926.07      917.86     27.10 o 
   2   8 -12       92.83       70.47      9.03 o 
   4   8 -12      239.86      261.99     14.45 o 
  10   8 -12      257.56      184.30     14.45 o 
  12   8 -12       21.29       18.07      9.03 o 
  14   8 -12       63.28       56.01      9.03 o 
  16   8 -12       39.07       52.40     10.84 o 
 -13   9 -12       27.94       19.87      6.39 o 
 -11   9 -12        5.42        5.82      5.64 o 
  -9   9 -12        5.58        9.03      7.23 o 
  -7   9 -12       12.24       10.84      7.23 o 
  -5   9 -12       86.30       57.82      9.03 o 
  -3   9 -12       30.33       46.98      9.03 o 
  -1   9 -12       86.31      115.64     10.84 o 
   1   9 -12       13.43        5.42      7.23 o 
   3   9 -12      107.64      112.02     10.84 o 
   9   9 -12       63.15       70.47     10.84 o 
  11   9 -12      130.52      110.22     12.65 o 
  13   9 -12       58.64       56.01     10.84 o 
  15   9 -12        1.54       -3.61      9.03 o 
 -10  10 -12       36.78       59.62     10.84 o 
  -8  10 -12        9.61        3.61      7.23 o 
  -6  10 -12       16.30       21.68      9.03 o 
  -4  10 -12       17.49       14.45      9.03 o 
  -2  10 -12        6.33       -5.42      7.23 o 
   0  10 -12       42.32       56.01      9.03 o 
   2  10 -12       24.17       30.72      9.03 o 
   4  10 -12       21.17       12.65      9.03 o 
   8  10 -12        2.80        3.61      7.23 o 
  10  10 -12       19.32       23.49      9.03 o 
  12  10 -12        9.50        3.61      9.03 o 
  -5  11 -12       21.14       21.68      9.03 o 
  -3  11 -12        0.98       -5.42      7.23 o 
  -1  11 -12       13.27        7.23      9.03 o 
   1  11 -12       22.11       28.91      9.03 o 
   3  11 -12       24.86       16.26      9.03 o 
 -23   1 -11       22.34       10.24      5.64 o 
 -21   1 -11      109.84      116.60      7.67 o 
 -19   1 -11      129.63      158.07     10.84 o 
 -17   1 -11      248.66      205.98      8.94 o 
 -15   1 -11       79.04       72.99      5.64 o 
 -13   1 -11       71.33      118.91      8.13 o 
 -11   1 -11      702.47      539.21     16.85 o 
  -9   1 -11     2457.03     2223.55     37.63 o 
  -7   1 -11     1015.41      972.97     15.17 o 
  -5   1 -11     1202.14     1308.01     18.97 o 
  -3   1 -11       51.57       55.37      3.01 o 
 -22   2 -11       14.09       21.28      5.64 o 
 -20   2 -11       82.39       78.69      6.39 o 
 -18   2 -11       71.48       73.45      6.39 o 
 -16   2 -11      165.96      193.86      8.23 o 
 -14   2 -11      578.26      535.92     12.09 o 
 -12   2 -11       65.75       59.73      4.17 o 
 -10   2 -11      138.79      112.05      6.39 o 
  -8   2 -11      222.54      230.80      9.94 o 
  -6   2 -11      569.41      474.93      9.52 o 
  -4   2 -11     2669.59     2748.34     35.77 o 
  -2   2 -11     1703.57     1684.86     23.00 o 
 -21   3 -11        1.14        3.61      5.11 o 
 -19   3 -11       21.05       21.96      5.11 o 
 -17   3 -11        2.17        9.03      7.23 o 
 -15   3 -11      274.40      227.36     11.74 o 
 -13   3 -11       97.04      102.73      8.13 o 
 -11   3 -11       91.55       50.66      5.11 o 
  -9   3 -11      400.58      467.78     11.74 o 
  -7   3 -11     1538.75     1470.97     21.72 o 
  -5   3 -11      149.01      134.12      5.64 o 
  -3   3 -11     2728.78     2721.49     36.40 o 
  -1   3 -11     1183.86     1208.80     18.49 o 
   1   3 -11       17.57        7.23      3.61 o 
  13   3 -11      285.00      318.00     12.65 o 
  15   3 -11     2180.18     2350.67     48.78 o 
  17   3 -11       25.24       19.87      7.23 o 
  19   3 -11       85.32       56.01      9.03 o 
 -22   4 -11        7.32       12.65      7.23 o 
 -20   4 -11       24.47       37.94      9.03 o 
 -18   4 -11        6.66        9.03      7.23 o 
 -16   4 -11        3.74       19.87      5.11 o 
 -14   4 -11      113.74       78.86      6.39 o 
 -12   4 -11      120.95       99.67      6.39 o 
 -10   4 -11      178.51      180.04     14.45 o 
  -8   4 -11      279.74      449.52     15.36 o 
  -6   4 -11      932.53     1003.18     19.87 o 
  -4   4 -11     2922.98     2683.66     45.17 o 
  -2   4 -11      426.08      550.68     10.80 o 
   0   4 -11     1076.64     1057.39     16.46 o 
   2   4 -11     1316.53     1329.82     28.91 o 
  10   4 -11      755.51      657.68     18.07 o 
  12   4 -11      265.52      269.22     12.65 o 
  14   4 -11      233.89      204.17     12.65 o 
  16   4 -11      240.58      195.14     12.65 o 
  18   4 -11      148.51      157.19     12.65 o 
  20   4 -11      109.79      110.22     12.65 o 
  22   4 -11        2.34        5.42      9.03 o 
 -21   5 -11        6.94       23.49      9.03 o 
 -19   5 -11       55.06       65.05      9.03 o 
 -17   5 -11       18.23        2.71      5.11 o 
 -15   5 -11       90.32       64.26      6.39 o 
 -13   5 -11      219.86      286.52     10.22 o 
 -11   5 -11      138.08      152.94      8.94 o 
  -9   5 -11     1045.21     1145.35     19.77 o 
  -7   5 -11      290.82      284.35     12.65 o 
  -5   5 -11      224.16      215.53      8.23 o 
  -3   5 -11      179.94      214.32      8.23 o 
  -1   5 -11      870.28      742.78     13.37 o 
   1   5 -11      355.05      450.37     11.74 o 
   3   5 -11     1155.66     1246.70     28.91 o 
   9   5 -11       21.00       16.26      5.42 o 
  11   5 -11       51.72       49.48     10.84 o 
  13   5 -11      570.55      636.94     14.05 o 
  15   5 -11      866.69      833.87     16.61 o 
  17   5 -11      164.48      148.16     12.65 o 
  19   5 -11        3.69        5.42      9.03 o 
  21   5 -11       27.04       41.56     10.84 o 
 -20   6 -11        5.18        0.00      7.23 o 
 -18   6 -11       14.36       47.05      6.39 o 
 -16   6 -11       11.50       23.06      5.64 o 
 -14   6 -11       49.26       31.65      6.39 o 
 -12   6 -11      342.07      327.71     18.07 o 
 -10   6 -11      251.91      249.35     10.22 o 
  -8   6 -11      300.71      352.55     10.80 o 
  -6   6 -11      457.66      431.44     10.80 o 
  -4   6 -11       28.66       41.16      5.11 o 
  -2   6 -11       80.51       79.75     12.65 o 
   0   6 -11     1345.75     1532.52     22.89 o 
   2   6 -11      274.53      325.23     14.45 o 
   4   6 -11      379.09      446.28     16.26 o 
   8   6 -11       44.27       45.17      7.23 o 
  10   6 -11       52.18       66.85      9.03 o 
  12   6 -11       78.01       56.01      9.03 o 
  14   6 -11        0.56       12.65      7.23 o 
  16   6 -11       73.48       81.76     11.74 o 
  18   6 -11        3.29        7.23      7.23 o 
  20   6 -11       27.13       30.72      9.03 o 
 -17   7 -11       12.65       19.87      6.39 o 
 -15   7 -11        6.85       12.25      5.64 o 
 -13   7 -11      240.40      213.68      9.52 o 
 -11   7 -11       77.04       77.44     10.84 o 
  -9   7 -11      321.36      305.96     10.80 o 
  -7   7 -11      425.35      470.10     12.09 o 
  -5   7 -11      231.62      191.51      9.03 o 
  -3   7 -11      332.27      326.25      9.52 o 
  -1   7 -11       38.70       59.62      9.03 o 
   1   7 -11      170.25      160.81     12.65 o 
   3   7 -11      131.08      131.90     10.84 o 
   7   7 -11       17.55       16.26      7.23 o 
   9   7 -11      136.33      153.58     12.65 o 
  11   7 -11       98.89       65.05      9.03 o 
  13   7 -11      151.05      159.00     12.65 o 
  15   7 -11       40.65       56.01      9.03 o 
  17   7 -11       18.45       25.30      9.03 o 
 -16   8 -11        1.88        7.23      7.23 o 
 -14   8 -11       78.21       91.47      7.67 o 
 -12   8 -11        3.19       -3.61      5.11 o 
 -10   8 -11       68.77       67.77      6.39 o 
  -8   8 -11       61.03       75.93      6.39 o 
  -6   8 -11       83.83       64.77      6.39 o 
  -4   8 -11       28.76       39.75      9.03 o 
  -2   8 -11      196.51      231.27     14.45 o 
   0   8 -11        0.23       10.84      7.23 o 
   2   8 -11      943.63      872.69     25.30 o 
   4   8 -11      375.23      408.34     18.07 o 
   6   8 -11      242.46      260.18     14.45 o 
   8   8 -11       90.99       68.66     10.84 o 
  10   8 -11       15.64       18.07      9.03 o 
  12   8 -11       43.01       39.75      9.03 o 
  14   8 -11       35.09       28.91      9.03 o 
  16   8 -11       35.96       50.59     10.84 o 
  18   8 -11       40.87       61.43     10.84 o 
 -15   9 -11        1.20        2.71     13.55 o 
 -13   9 -11       35.44       37.37      8.13 o 
 -11   9 -11      142.76      149.35     12.65 o 
  -9   9 -11       40.23       34.42      6.39 o 
  -7   9 -11       39.77       45.17      9.03 o 
  -5   9 -11       35.17       21.68      9.03 o 
  -3   9 -11       64.00       41.56      9.03 o 
  -1   9 -11       89.56       79.50      9.03 o 
   1   9 -11       30.80       32.52      7.23 o 
   3   9 -11       57.33       83.11     10.84 o 
   5   9 -11      293.73      327.07     11.50 o 
   7   9 -11        2.03       -1.81      7.23 o 
   9   9 -11      132.09       95.76     10.84 o 
  11   9 -11       17.32        1.81      9.03 o 
  13   9 -11       27.30       45.17     10.84 o 
  15   9 -11      104.91      121.06     12.65 o 
 -12  10 -11       26.82       27.40     12.65 o 
 -10  10 -11        9.15       10.84      9.03 o 
  -8  10 -11        3.73        1.81      7.23 o 
  -6  10 -11      109.06      110.22     10.84 o 
  -4  10 -11       14.20       18.07      7.23 o 
  -2  10 -11       89.79       90.34     10.84 o 
   0  10 -11      130.60       93.95     10.84 o 
   2  10 -11       20.05       28.91      9.03 o 
   4  10 -11        8.88       10.84      7.23 o 
   6  10 -11       71.11       83.11     10.84 o 
   8  10 -11       47.18       50.59      9.03 o 
  10  10 -11      150.99      122.86     12.65 o 
  12  10 -11       29.15       18.07      9.03 o 
  -7  11 -11       19.59       12.65      9.03 o 
  -5  11 -11       10.54       21.68      9.03 o 
  -3  11 -11       58.26       63.24     10.84 o 
  -1  11 -11       31.23       36.14      9.03 o 
   1  11 -11        7.26        7.23      9.03 o 
   3  11 -11       55.36       43.36      9.03 o 
   5  11 -11       21.95       39.75      9.03 o 
   7  11 -11       15.68      -10.84      7.23 o 
   9  11 -11        1.96        0.00      9.03 o 
 -24   0 -10      134.74      139.12     12.65 o 
 -22   0 -10      403.62      406.53     16.26 o 
 -20   0 -10      184.18      180.68     12.65 o 
 -18   0 -10      148.09      126.48     10.84 o 
 -16   0 -10      160.12      184.30     12.65 o 
 -14   0 -10      538.24      426.41     14.45 o 
 -12   0 -10     1083.52     1093.12     25.30 o 
 -10   0 -10      566.31      347.09     14.45 o 
  -8   0 -10     1919.36     1830.39     24.17 o 
  -6   0 -10     2804.13     2471.46     32.56 o 
  -4   0 -10     1476.88     1987.50     36.14 o 
 -23   1 -10      110.62      107.91     18.07 o 
 -21   1 -10       90.41      114.74      7.67 o 
 -19   1 -10       63.56       47.82      7.23 o 
 -17   1 -10       46.75       60.05      5.64 o 
 -15   1 -10      529.36      568.36     12.78 o 
 -13   1 -10      486.33      603.38     11.48 o 
 -11   1 -10     1545.46     1983.37     42.04 o 
  -9   1 -10     3366.90     3754.37     58.39 o 
  -7   1 -10      670.37      656.26     18.40 o 
  -5   1 -10      464.77      482.66     10.84 o 
  -3   1 -10     1717.31     1389.90     25.30 o 
 -22   2 -10       35.58       52.65      6.39 o 
 -20   2 -10        0.12       -0.90      5.11 o 
 -18   2 -10      105.00      107.35      6.94 o 
 -16   2 -10      157.02      135.54      7.67 o 
 -14   2 -10       47.99       39.32      3.72 o 
 -12   2 -10      240.47      190.35      6.24 o 
 -10   2 -10      545.09      500.42      8.96 o 
  -8   2 -10      860.51     1123.05     17.21 o 
  -6   2 -10     4198.26     3706.75     48.55 o 
  -4   2 -10      321.85      291.05      6.94 o 
  -2   2 -10      444.51      390.28      7.67 o 
   0   2 -10     2644.66     2703.00     48.78 o 
 -23   3 -10        1.03       -3.61      7.23 o 
 -21   3 -10       26.50       21.95      5.64 o 
 -19   3 -10       13.41        6.32      5.11 o 
 -17   3 -10       34.34       49.97      5.64 o 
 -15   3 -10      111.38      133.76      6.94 o 
 -13   3 -10      191.56      202.77      9.03 o 
 -11   3 -10      111.13      117.89      7.23 o 
  -9   3 -10      279.71      247.65      7.67 o 
  -7   3 -10       50.14       38.87      3.83 o 
  -5   3 -10      758.72      704.26     12.09 o 
  -3   3 -10      173.17      183.92      5.64 o 
  -1   3 -10     2740.36     2787.98     36.40 o 
   1   3 -10     2511.49     2684.93     50.59 o 
   9   3 -10      102.38      110.22      7.23 o 
  11   3 -10      144.15       92.15      7.23 o 
  13   3 -10      284.32      299.93     12.65 o 
  15   3 -10      327.99      330.65     14.45 o 
  17   3 -10      211.75      200.56     12.65 o 
  19   3 -10       13.99       19.87      9.03 o 
  21   3 -10        4.90       21.68      9.03 o 
  23   3 -10        2.83        1.81      9.03 o 
 -22   4 -10        0.59        3.61      7.23 o 
 -20   4 -10       21.56       21.68      7.23 o 
 -18   4 -10       13.65       14.45      7.23 o 
 -16   4 -10        0.43       -1.03      4.34 o 
 -14   4 -10       34.77       16.26      5.11 o 
 -12   4 -10      153.62      183.53      8.23 o 
 -10   4 -10      341.94      263.91      8.94 o 
  -8   4 -10      283.54      281.91      8.94 o 
  -6   4 -10     1093.36      973.93     16.61 o 
  -4   4 -10        4.90        0.72      5.42 o 
  -2   4 -10     1171.43     1053.16     16.46 o 
   0   4 -10      197.68      206.69      6.01 o 
   2   4 -10      287.31      292.70     10.84 o 
   6   4 -10      417.43      363.17     10.84 o 
   8   4 -10       26.20       28.91      5.42 o 
  10   4 -10       25.97       44.29      5.11 o 
  12   4 -10      240.79      225.36      8.23 o 
  14   4 -10      165.31      177.36      7.67 o 
  16   4 -10      171.54       90.34      9.03 o 
  18   4 -10      129.73       83.11      9.03 o 
  20   4 -10       51.82       54.20     10.84 o 
  22   4 -10        3.69        9.03      9.03 o 
 -21   5 -10       23.71       28.91      9.03 o 
 -19   5 -10       52.18       57.62      6.39 o 
 -17   5 -10       45.35       65.50      6.39 o 
 -15   5 -10       75.85       58.33      6.39 o 
 -13   5 -10       62.19       96.51      6.94 o 
 -11   5 -10      125.19       96.74      6.39 o 
  -9   5 -10      341.06      282.05     10.22 o 
  -7   5 -10      366.57      315.95      9.52 o 
  -5   5 -10      123.93      135.51      6.94 o 
  -3   5 -10      435.62      406.89      9.52 o 
  -1   5 -10     2214.99     2256.69     42.46 o 
   1   5 -10      915.58      772.69     13.01 o 
   3   5 -10       45.74       84.92      7.23 o 
   7   5 -10       49.93       71.85      6.32 o 
   9   5 -10       12.43       23.74      5.42 o 
  11   5 -10       62.01       77.48      5.64 o 
  13   5 -10      135.86      124.78      7.67 o 
  15   5 -10      108.10      152.68     12.65 o 
  17   5 -10       20.17       28.91      9.03 o 
  19   5 -10      111.56      104.80     10.84 o 
  21   5 -10        9.24        1.81      9.03 o 
  23   5 -10       25.45       18.07     10.84 o 
 -20   6 -10       16.00       18.07      6.39 o 
 -18   6 -10      107.08      138.94      9.94 o 
 -16   6 -10       11.05       12.05      5.64 o 
 -14   6 -10        8.44        2.71      5.11 o 
 -12   6 -10      172.46      160.52      9.94 o 
 -10   6 -10      421.69      402.36     11.74 o 
  -8   6 -10      427.10      538.49     20.78 o 
  -6   6 -10       10.11        1.81      3.83 o 
  -4   6 -10      159.60      165.75      8.23 o 
  -2   6 -10     1711.06     1427.14     21.61 o 
   0   6 -10      241.44      289.54     13.55 o 
   2   6 -10     1064.52     1199.73     28.91 o 
   4   6 -10      210.21      213.20     12.65 o 
   6   6 -10       73.96      106.60      9.03 o 
   8   6 -10      646.62      634.19     19.87 o 
  10   6 -10      174.83      148.16     10.84 o 
  12   6 -10      157.46      147.70      8.13 o 
  14   6 -10      237.54      288.19     10.22 o 
  16   6 -10       18.62       37.06      6.39 o 
  18   6 -10       12.22        3.61      7.23 o 
  20   6 -10       19.58       16.26      9.03 o 
 -19   7 -10       83.29      115.94     11.74 o 
 -17   7 -10       25.43       40.49      6.94 o 
 -15   7 -10       14.33       22.59      6.39 o 
 -13   7 -10       66.32       41.64      6.39 o 
 -11   7 -10      360.67      386.31     12.09 o 
  -9   7 -10      113.11      146.70      8.23 o 
  -7   7 -10       96.41       55.67      5.64 o 
  -5   7 -10      169.71      249.11      9.52 o 
  -3   7 -10      224.20      180.57     17.16 o 
  -1   7 -10      349.92      254.76     14.45 o 
   1   7 -10      658.92      525.78     18.07 o 
   3   7 -10     1429.91     1479.78     34.33 o 
   5   7 -10     1128.47     1207.44     21.05 o 
   7   7 -10       84.48      101.18     10.84 o 
   9   7 -10      206.72      180.68     12.65 o 
  11   7 -10      278.19      283.67     14.45 o 
  13   7 -10      257.65      274.64     14.45 o 
  15   7 -10       12.78       -1.81      7.23 o 
  17   7 -10       10.24        9.03      9.03 o 
 -16   8 -10       56.07       71.66      7.67 o 
 -14   8 -10       12.64       20.78      6.39 o 
 -12   8 -10       97.22      129.84      8.23 o 
 -10   8 -10        1.63       -0.90      5.11 o 
  -8   8 -10      334.95      216.85      9.94 o 
  -6   8 -10       20.56       26.23      5.11 o 
  -4   8 -10      307.71      350.52     16.26 o 
  -2   8 -10       55.48       65.05      9.03 o 
   0   8 -10      198.35      204.17     14.45 o 
   2   8 -10     2343.56     2630.73     56.01 o 
   4   8 -10      359.17      393.77     26.20 o 
   6   8 -10       56.57       46.98      9.03 o 
   8   8 -10      381.49      312.58     16.26 o 
  10   8 -10      467.97      563.73     19.87 o 
  12   8 -10      110.29       74.08     10.84 o 
  14   8 -10       21.63        7.23      9.03 o 
  16   8 -10       10.96       25.30      9.03 o 
  18   8 -10       86.70      131.90     12.65 o 
 -15   9 -10        6.73        5.42      6.39 o 
 -13   9 -10       33.14       18.97      6.39 o 
 -11   9 -10        4.55       16.26      6.39 o 
  -9   9 -10        5.42        0.00      5.11 o 
  -7   9 -10       67.92       59.62      9.03 o 
  -5   9 -10       95.99      117.44     10.84 o 
  -3   9 -10        5.05        7.23      7.23 o 
  -1   9 -10        9.99       16.26      7.23 o 
   1   9 -10       18.80       25.30      7.23 o 
   3   9 -10       47.69       45.17      6.39 o 
   5   9 -10      480.53      389.93     12.09 o 
   7   9 -10      147.88      122.86     10.84 o 
   9   9 -10      275.42      249.34     16.26 o 
  11   9 -10        5.74        0.00      9.03 o 
  13   9 -10        6.67       -3.61      7.23 o 
  15   9 -10      116.41      148.16     12.65 o 
 -12  10 -10       24.67       51.51      7.67 o 
 -10  10 -10       34.96       34.33      9.03 o 
  -8  10 -10        4.04        7.23      7.23 o 
  -6  10 -10        5.44       14.45      9.03 o 
  -4  10 -10       18.53        5.42      7.23 o 
  -2  10 -10       47.48       32.52      9.03 o 
   0  10 -10        2.12        9.03      7.23 o 
   2  10 -10       23.78       25.30      7.23 o 
   4  10 -10       26.21       26.77      6.39 o 
   6  10 -10        3.13        5.42      7.23 o 
   8  10 -10        8.64       14.45      7.23 o 
  10  10 -10        8.27       16.26      9.03 o 
  12  10 -10       19.40       28.91     10.84 o 
  14  10 -10       25.87       52.40     10.84 o 
  -9  11 -10        2.10       10.84      9.03 o 
  -7  11 -10       37.26       39.75     10.84 o 
  -5  11 -10        6.57       10.84      9.03 o 
  -3  11 -10        5.60        7.23      7.23 o 
  -1  11 -10        8.29       10.84      9.03 o 
   1  11 -10       15.18       21.68      9.03 o 
   3  11 -10       67.21       66.85     10.84 o 
   5  11 -10      124.97      116.71      8.94 o 
   7  11 -10       37.43       56.01     10.84 o 
   9  11 -10       70.89       79.50     12.65 o 
 -23   1  -9      201.35      208.72     10.22 o 
 -21   1  -9       15.23       11.74      5.11 o 
 -19   1  -9      588.99      516.30     15.36 o 
 -17   1  -9       89.84       58.33      5.42 o 
 -15   1  -9        3.37       -0.90      3.83 o 
 -13   1  -9       47.91       41.27      4.62 o 
 -11   1  -9      886.63      888.68     12.14 o 
  -9   1  -9      616.11      547.98      7.14 o 
  -7   1  -9     2187.58     2277.26     24.67 o 
  -5   1  -9      396.95      438.79      8.23 o 
  -3   1  -9     7380.54     6772.62     82.40 o 
  -1   1  -9     2138.67     2054.35     37.94 o 
 -24   2  -9        1.33        1.81      9.03 o 
 -22   2  -9       64.94       57.87      6.39 o 
 -20   2  -9      154.28      192.77      8.94 o 
 -18   2  -9       36.13       45.40     10.84 o 
 -16   2  -9       45.06       81.58      4.45 o 
 -14   2  -9       15.25       23.01      3.39 o 
 -12   2  -9      171.24      211.34      7.23 o 
 -10   2  -9     2094.34     2397.90     26.41 o 
  -8   2  -9      328.10      386.11     11.74 o 
  -6   2  -9      109.01       72.30      8.13 o 
  -4   2  -9      668.09      609.12     26.20 o 
  -2   2  -9     6033.93     5741.55     71.37 o 
   0   2  -9      689.43      690.65     10.80 o 
  10   2  -9      269.24      336.07     12.65 o 
  12   2  -9       32.20       34.33      5.42 o 
  14   2  -9        3.29        1.81      5.42 o 
  16   2  -9      721.86      715.50     21.68 o 
  18   2  -9       83.94       86.73     10.84 o 
  20   2  -9       87.18       81.31     10.84 o 
  22   2  -9       53.46       70.47     10.84 o 
 -23   3  -9        7.30       18.07      9.03 o 
 -21   3  -9       43.67       30.72      9.03 o 
 -19   3  -9      301.54      286.96      9.52 o 
 -17   3  -9       81.64       66.21      4.79 o 
 -15   3  -9       57.70      105.69      5.75 o 
 -13   3  -9      134.32      108.44      6.39 o 
 -11   3  -9      741.26      824.10     15.33 o 
  -9   3  -9      443.56      572.10     11.74 o 
  -7   3  -9     4122.40     3943.73     51.10 o 
  -5   3  -9     1313.35     1159.45     20.78 o 
  -3   3  -9      228.05      308.38      9.94 o 
  -1   3  -9     1020.26      881.52     27.10 o 
   1   3  -9     2751.28     2804.30     35.70 o 
   7   3  -9      104.94      119.25      7.23 o 
   9   3  -9      632.24      612.53     11.50 o 
  11   3  -9       97.44      114.21     12.65 o 
  13   3  -9      693.25      784.01     14.65 o 
  15   3  -9      441.43      534.01     18.97 o 
  17   3  -9      418.58      361.36     16.26 o 
  19   3  -9      111.94       90.34     10.84 o 
  21   3  -9        6.68       -7.23      7.23 o 
  23   3  -9       52.23       39.75     10.84 o 
 -22   4  -9       66.42       88.53     10.84 o 
 -20   4  -9       25.16       30.72      9.03 o 
 -18   4  -9      115.86      101.96      6.94 o 
 -16   4  -9      317.04      301.32     26.20 o 
 -14   4  -9     1004.20      926.57     28.01 o 
 -12   4  -9      143.53       96.31     11.74 o 
 -10   4  -9      465.83      468.91     11.50 o 
  -8   4  -9      694.35      693.94     14.05 o 
  -6   4  -9      324.35      230.54      7.67 o 
  -4   4  -9      990.09     1208.65     18.97 o 
  -2   4  -9     3659.60     3395.06     44.06 o 
   0   4  -9      631.33      564.64      9.98 o 
   2   4  -9      872.00     1072.20     15.17 o 
   4   4  -9      639.88      561.92     12.65 o 
   6   4  -9     1808.90     2033.70     27.45 o 
   8   4  -9      266.48      265.60     10.84 o 
  10   4  -9      279.00      246.06      9.03 o 
  12   4  -9      139.47      119.93      9.03 o 
  14   4  -9      430.95      431.26     10.80 o 
  16   4  -9      407.76      404.73     16.26 o 
  18   4  -9       10.48       34.33      9.03 o 
  20   4  -9      182.31      178.87     14.45 o 
  22   4  -9       38.52       57.82     10.84 o 
  24   4  -9       56.36       75.89     10.84 o 
 -21   5  -9       12.33       21.68      9.03 o 
 -19   5  -9       97.41      114.94     18.07 o 
 -17   5  -9       48.10       47.77     10.84 o 
 -15   5  -9        2.32        9.94      5.11 o 
 -13   5  -9      136.92      122.13      7.67 o 
 -11   5  -9      816.00      754.37     15.33 o 
  -9   5  -9       71.79       50.10      5.11 o 
  -7   5  -9      179.03      115.31      8.13 o 
  -5   5  -9      751.22      753.45     14.05 o 
  -3   5  -9     1671.77     1741.51     24.89 o 
  -1   5  -9      488.20      471.35      9.52 o 
   1   5  -9     1429.83     1477.17     20.82 o 
   3   5  -9      299.04      272.42      8.19 o 
   5   5  -9      516.60      375.51      8.67 o 
   7   5  -9      931.23      961.69     15.93 o 
   9   5  -9      894.80      894.94     15.93 o 
  11   5  -9       56.57       61.60     10.84 o 
  13   5  -9      524.50      473.63     11.50 o 
  15   5  -9      135.84      118.90      6.94 o 
  17   5  -9       96.88       93.95     10.84 o 
  19   5  -9       12.27       19.87      9.03 o 
  21   5  -9       51.09       36.14      9.03 o 
  23   5  -9       67.11       63.24     12.65 o 
 -20   6  -9        6.57       10.84      6.39 o 
 -18   6  -9       16.69       17.47      5.64 o 
 -16   6  -9       68.53       83.53     11.74 o 
 -14   6  -9       91.51      108.89      7.67 o 
 -12   6  -9      160.22      144.71     15.36 o 
 -10   6  -9      228.43      208.04      8.94 o 
  -8   6  -9      845.59      937.51     22.59 o 
  -6   6  -9      808.65      852.85     15.93 o 
  -4   6  -9      606.23      735.87     28.01 o 
  -2   6  -9     2279.91     2206.11     42.46 o 
   0   6  -9      325.79      261.97     14.45 o 
   2   6  -9      505.00      625.16     19.87 o 
   4   6  -9      407.17      357.76     10.22 o 
   6   6  -9        0.14        1.81      7.23 o 
   8   6  -9       93.66       75.19      5.64 o 
  10   6  -9       74.74       94.09      6.39 o 
  12   6  -9       14.96       29.93      5.42 o 
  14   6  -9       87.26       89.86     10.84 o 
  16   6  -9       11.77       24.26      5.42 o 
  18   6  -9      102.74      104.80     10.84 o 
  20   6  -9       21.36       18.07      9.03 o 
  22   6  -9       20.20       30.72     10.84 o 
 -19   7  -9        3.20       -5.42      8.13 o 
 -17   7  -9        5.07       11.74      8.13 o 
 -15   7  -9        4.75        2.71      5.11 o 
 -13   7  -9       80.12       73.80      6.94 o 
 -11   7  -9      343.83      318.04     10.80 o 
  -9   7  -9      342.88      325.03     10.80 o 
  -7   7  -9      140.86      152.94      8.23 o 
  -5   7  -9      147.30      151.30      8.23 o 
  -3   7  -9      306.57      299.59      9.52 o 
  -1   7  -9        2.17       23.49      7.23 o 
   1   7  -9      222.99      285.48     14.45 o 
   3   7  -9      176.66      173.62      8.94 o 
   5   7  -9      127.71      168.99     12.65 o 
   7   7  -9       56.10       90.34      9.03 o 
   9   7  -9       29.26       32.52      9.03 o 
  11   7  -9      157.84      169.84     10.84 o 
  13   7  -9       46.74       88.53     10.84 o 
  15   7  -9       16.28       21.68      7.23 o 
  17   7  -9        5.57       18.87      5.64 o 
  19   7  -9       19.78       32.52      9.03 o 
  21   7  -9       48.61       59.62     10.84 o 
 -18   8  -9       11.85        6.32      9.94 o 
 -16   8  -9       23.83       21.91      7.23 o 
 -14   8  -9        5.75       17.16      8.13 o 
 -12   8  -9      148.02      168.20      9.94 o 
 -10   8  -9       58.55       84.92      7.67 o 
  -8   8  -9      229.60      207.37      9.52 o 
  -6   8  -9       48.55       35.03      9.03 o 
  -4   8  -9       86.84       74.09      9.94 o 
  -2   8  -9       93.65       95.76     10.84 o 
   0   8  -9      272.23      290.90     14.45 o 
   2   8  -9      873.86      800.44     16.61 o 
   4   8  -9      132.49      164.16      8.23 o 
   6   8  -9       28.25       18.07      9.03 o 
   8   8  -9      287.81      298.12     14.45 o 
  10   8  -9       82.55       90.34     10.84 o 
  12   8  -9       21.55       28.91      9.03 o 
  14   8  -9       32.30       32.52      9.03 o 
  16   8  -9       43.34       70.47     10.84 o 
  18   8  -9       52.06       65.05     10.84 o 
 -15   9  -9       81.46       81.67      7.67 o 
 -13   9  -9        3.51        9.94      6.39 o 
 -11   9  -9        0.27       -4.52      5.11 o 
  -9   9  -9       58.43       61.48      6.39 o 
  -7   9  -9       26.98       32.92      6.39 o 
  -5   9  -9      120.16      106.60     10.84 o 
  -3   9  -9      168.01      169.84     12.65 o 
  -1   9  -9      212.08      139.12     10.84 o 
   1   9  -9      367.54      426.60     12.78 o 
   3   9  -9      183.39      241.21     20.78 o 
   5   9  -9      449.58      484.29     14.05 o 
   7   9  -9      362.57      337.87     16.26 o 
   9   9  -9      197.58      204.17     14.45 o 
  11   9  -9       41.81       28.91      9.03 o 
  13   9  -9       37.99       37.94      9.03 o 
  15   9  -9       22.28       39.75     10.84 o 
  17   9  -9       70.67       81.31     12.65 o 
 -12  10  -9       21.41       24.39      6.39 o 
 -10  10  -9       21.47       14.45      9.03 o 
  -8  10  -9       89.74       97.57     10.84 o 
  -6  10  -9        7.39        7.23      7.23 o 
  -4  10  -9       63.88       45.17      9.03 o 
  -2  10  -9       91.41       93.95     10.84 o 
   0  10  -9       43.33       34.33      9.03 o 
   2  10  -9      169.40      137.41     11.74 o 
   4  10  -9       32.62       25.30      6.39 o 
   6  10  -9      123.97      144.92     13.55 o 
   8  10  -9       85.33      117.44     12.65 o 
  10  10  -9       36.42       32.52      9.03 o 
  12  10  -9       15.16        3.61      9.03 o 
  14  10  -9       29.40       34.33     10.84 o 
  -9  11  -9       21.08       39.75      9.03 o 
  -7  11  -9       13.83       21.68      9.03 o 
  -5  11  -9      107.63      113.83     12.65 o 
  -3  11  -9       19.46       23.49      9.03 o 
  -1  11  -9       23.64        3.61      7.23 o 
   1  11  -9       54.53       43.36      9.03 o 
   3  11  -9       16.39       11.74     13.55 o 
   5  11  -9        4.28        4.52      6.39 o 
   7  11  -9       25.91       52.40     10.84 o 
   9  11  -9       31.69       45.17     10.84 o 
  11  11  -9       69.98       66.85     10.84 o 
  -2  12  -9       18.41       34.33      9.03 o 
   0  12  -9       60.81       46.98     10.84 o 
   2  12  -9       14.19       15.36      6.39 o 
   4  12  -9       47.21       44.73      7.67 o 
 -24   0  -8       70.04      126.48     12.65 o 
 -22   0  -8      172.66      229.47     14.45 o 
 -20   0  -8      124.09      139.12     10.84 o 
 -18   0  -8       39.93       18.07      7.23 o 
 -16   0  -8     1860.13     1850.18     39.75 o 
 -14   0  -8      135.15      135.10      8.13 o 
 -12   0  -8     2550.28     2366.92     32.56 o 
 -10   0  -8      265.04      188.32      5.64 o 
  -8   0  -8     5014.98     5298.30    134.61 o 
  -6   0  -8     4381.69     4810.15     59.40 o 
  -4   0  -8     4486.38     3639.69     44.06 o 
 -23   1  -8        7.84       10.84      5.11 o 
 -21   1  -8        9.12        5.42      5.11 o 
 -19   1  -8      321.70      305.52     10.22 o 
 -17   1  -8      304.95      302.76      9.52 o 
 -15   1  -8     1341.80     1249.89     16.69 o 
 -13   1  -8      542.64      524.85      9.39 o 
 -11   1  -8     1039.55      988.92     10.78 o 
  -9   1  -8      360.48      249.13      4.23 o 
  -7   1  -8     5761.02     5624.43     48.77 o 
  -5   1  -8     8741.62     8614.91    103.49 o 
  -3   1  -8    13990.60    14676.78    182.49 o 
  -1   1  -8     7891.83     6800.34     83.68 o 
  13   1  -8        3.73       28.91      7.23 o 
  15   1  -8      148.89      157.19     10.84 o 
  17   1  -8      192.66      238.50     14.45 o 
  19   1  -8      138.53      151.77     10.84 o 
 -24   2  -8       20.99        9.03      7.23 o 
 -22   2  -8       12.31       13.55      5.11 o 
 -20   2  -8      364.05      382.33     10.80 o 
 -18   2  -8       45.80       41.04     10.84 o 
 -16   2  -8      848.39      777.04     14.88 o 
 -14   2  -8      197.90      213.51     10.29 o 
 -12   2  -8       76.42       41.63      3.42 o 
 -10   2  -8       85.62      100.07      4.95 o 
  -8   2  -8     1187.44     1549.01     22.33 o 
  -6   2  -8     3103.45     3653.94     47.27 o 
  -4   2  -8     5300.15     5714.41     69.62 o 
  -2   2  -8     5621.69     5773.25     70.90 o 
   0   2  -8     1651.20     1165.96     15.93 o 
   8   2  -8      519.66      715.50     16.26 o 
  10   2  -8      652.44      616.92     10.80 o 
  12   2  -8      139.83      181.63      6.39 o 
  14   2  -8      240.82      174.87     11.74 o 
  16   2  -8      351.62      404.73     16.26 o 
  18   2  -8      349.34      466.16     18.07 o 
  20   2  -8      185.76      184.30     14.45 o 
  22   2  -8       31.77       32.52      9.03 o 
  24   2  -8        8.84      -13.55      9.03 o 
 -23   3  -8       57.11       66.85     10.84 o 
 -21   3  -8       45.79       37.94      9.03 o 
 -19   3  -8       62.81       37.67      4.79 o 
 -17   3  -8       26.41       31.72      3.72 o 
 -15   3  -8       65.16       39.47      4.17 o 
 -13   3  -8      477.21      465.54      9.00 o 
 -11   3  -8      979.44     1069.66     17.89 o 
  -9   3  -8      387.27      322.64      8.94 o 
  -7   3  -8      906.21      805.11     14.05 o 
  -5   3  -8      709.33      885.34     14.05 o 
  -3   3  -8      165.74      137.32      5.11 o 
  -1   3  -8     1655.61     1493.50     21.05 o 
   1   3  -8     2474.94     2469.55     52.40 o 
   5   3  -8     5948.90     7035.75    121.06 o 
   7   3  -8      618.48      647.78     11.50 o 
   9   3  -8       44.77       33.65      3.83 o 
  11   3  -8      276.53      160.81      6.39 o 
  13   3  -8      156.32      152.72      6.39 o 
  15   3  -8       21.37       29.21      4.52 o 
  17   3  -8       79.06      113.83     10.84 o 
  19   3  -8       63.16       39.75      9.03 o 
  21   3  -8       30.76       21.68      9.03 o 
  23   3  -8        6.86        9.03      9.03 o 
  25   3  -8        3.78        1.81      9.03 o 
 -22   4  -8        2.70        3.61      7.23 o 
 -20   4  -8       17.07        8.13      6.32 o 
 -18   4  -8        8.74        0.00      5.11 o 
 -16   4  -8      101.62      100.94      8.13 o 
 -14   4  -8       28.66       64.04     12.65 o 
 -12   4  -8      148.64      222.25      8.94 o 
 -10   4  -8      852.93      806.63     25.30 o 
  -8   4  -8      937.82     1083.19     17.89 o 
  -6   4  -8      195.02      182.83      6.94 o 
  -4   4  -8     2662.91     2303.55     31.28 o 
  -2   4  -8      598.64      889.87     14.05 o 
   0   4  -8      457.98      472.89      8.67 o 
   2   4  -8      532.05      594.67      7.84 o 
   4   4  -8     1011.70      941.03     13.88 o 
   6   4  -8      237.81      144.57      5.11 o 
   8   4  -8       19.75       13.55      3.83 o 
  10   4  -8       77.09       76.06      5.11 o 
  12   4  -8      389.60      399.96     10.84 o 
  14   4  -8       55.57       61.48      5.11 o 
  16   4  -8       24.15       19.87      5.11 o 
  18   4  -8       71.01       54.20      9.03 o 
  20   4  -8       30.54       54.20     10.84 o 
  22   4  -8       94.07       81.31     10.84 o 
  24   4  -8       30.07       32.52     10.84 o 
 -21   5  -8        8.21       17.16      6.39 o 
 -19   5  -8       54.53       65.96      6.39 o 
 -17   5  -8      582.99      545.20     27.10 o 
 -15   5  -8      174.21      152.81      7.67 o 
 -13   5  -8      218.56      169.03      8.23 o 
 -11   5  -8      338.61      328.84     10.22 o 
  -9   5  -8      262.48      228.22     12.65 o 
  -7   5  -8      889.58     1021.21     29.81 o 
  -5   5  -8      359.67      403.17      9.52 o 
  -3   5  -8       12.58       48.81      4.52 o 
  -1   5  -8      615.82      582.81     10.80 o 
   1   5  -8      157.96      165.46      3.91 o 
   3   5  -8      865.65      894.85      9.81 o 
   5   5  -8     1665.84     2111.85     28.73 o 
   7   5  -8      100.04       78.80      5.64 o 
   9   5  -8      322.66      257.34      8.23 o 
  11   5  -8       37.53       40.83      5.11 o 
  13   5  -8      254.06      272.52     18.97 o 
  15   5  -8      384.54      332.85     20.78 o 
  17   5  -8      131.42      142.48      8.23 o 
  19   5  -8       48.13       37.94      9.03 o 
  21   5  -8       15.07       12.65      9.03 o 
  23   5  -8       11.91       27.10     10.84 o 
 -20   6  -8      112.31      143.10      8.94 o 
 -18   6  -8        5.94       10.84      5.11 o 
 -16   6  -8      110.30      130.39      8.23 o 
 -14   6  -8      114.46      131.05      7.67 o 
 -12   6  -8      528.45      474.33     12.78 o 
 -10   6  -8      517.05      441.34     12.09 o 
  -8   6  -8      979.98      879.92     16.61 o 
  -6   6  -8      305.14      308.53      9.52 o 
  -4   6  -8       45.00       83.01      8.13 o 
  -2   6  -8      853.61      987.34     16.46 o 
   0   6  -8       72.53       56.21      5.42 o 
   2   6  -8      722.03      699.89     13.37 o 
   4   6  -8      174.17      128.28      6.94 o 
   6   6  -8       57.16      116.71      6.39 o 
   8   6  -8      798.82      802.87     18.07 o 
  10   6  -8      289.33      195.43      8.23 o 
  12   6  -8        0.57        7.23      5.11 o 
  14   6  -8        4.83        0.77      7.23 o 
  16   6  -8       39.84       51.51      6.39 o 
  18   6  -8        0.86        3.61      7.23 o 
  20   6  -8       77.86       93.95     10.84 o 
  22   6  -8        0.10        7.23      9.03 o 
 -19   7  -8       19.50       16.26      7.23 o 
 -17   7  -8      101.41       89.26     17.16 o 
 -15   7  -8        1.72        7.23      8.13 o 
 -13   7  -8      157.36      145.72      8.23 o 
 -11   7  -8      101.09      109.66     18.07 o 
  -9   7  -8       84.69      100.66      6.94 o 
  -7   7  -8       84.54      114.91      6.94 o 
  -5   7  -8      225.75      219.41      9.03 o 
  -3   7  -8       27.14       94.07      5.64 o 
  -1   7  -8       98.43      114.55      9.03 o 
   1   7  -8      666.34      708.95     14.65 o 
   3   7  -8     2159.18     1985.81     56.91 o 
   5   7  -8      847.62      808.94     15.93 o 
   7   7  -8      146.54       92.15      9.03 o 
   9   7  -8      375.24      384.85     16.26 o 
  11   7  -8       29.14       30.72      9.03 o 
  13   7  -8        9.29       13.55      5.11 o 
  15   7  -8       59.57       43.40      6.39 o 
  17   7  -8        6.23        6.32      6.32 o 
  19   7  -8       44.60       66.85     10.84 o 
  21   7  -8       30.13       28.91      9.03 o 
 -18   8  -8       43.64       53.96      9.03 o 
 -16   8  -8        6.40       10.84      6.39 o 
 -14   8  -8      179.43      229.59     11.50 o 
 -12   8  -8       43.00       41.16      6.39 o 
 -10   8  -8      357.70      322.54     11.50 o 
  -8   8  -8      119.15      104.83      7.67 o 
  -6   8  -8      579.53      590.09     14.05 o 
  -4   8  -8      322.36      233.18      9.52 o 
  -2   8  -8      326.54      233.08     14.45 o 
   0   8  -8     1256.38     1645.28     26.17 o 
   2   8  -8      338.78      293.83     10.22 o 
   4   8  -8        2.30       -4.90      4.34 o 
   6   8  -8      523.07      455.64     12.09 o 
   8   8  -8      126.76      113.83     10.84 o 
  10   8  -8        3.39       34.33      9.03 o 
  12   8  -8      137.95      155.39     12.65 o 
  14   8  -8       48.29       46.98      9.03 o 
  16   8  -8       66.79       41.56     10.84 o 
  18   8  -8       43.67       59.62     10.84 o 
 -15   9  -8       14.61        1.81      6.39 o 
 -13   9  -8        0.08        6.42      7.23 o 
 -11   9  -8       42.90       75.08      7.67 o 
  -9   9  -8       72.87       54.45      6.39 o 
  -7   9  -8       78.12       98.10      7.67 o 
  -5   9  -8       26.59       32.52      7.23 o 
  -3   9  -8       22.79       12.65      7.23 o 
  -1   9  -8       74.27       52.40      9.03 o 
   1   9  -8      118.05      128.92      9.03 o 
   3   9  -8      997.38      892.83     18.49 o 
   5   9  -8      234.83      233.30     10.22 o 
   7   9  -8      364.70      348.72     16.26 o 
   9   9  -8      135.70      119.25     12.65 o 
  11   9  -8       73.47       54.20     10.84 o 
  13   9  -8       23.35       10.84      9.03 o 
  15   9  -8       65.72       63.24     10.84 o 
  17   9  -8        6.59        0.00      9.03 o 
 -14  10  -8        9.37       11.74      6.39 o 
 -12  10  -8        2.90        4.52      6.39 o 
 -10  10  -8       21.86       14.45      7.23 o 
  -8  10  -8        5.57       -1.81      7.23 o 
  -6  10  -8        1.61        9.03      7.23 o 
  -4  10  -8       54.03       52.40      9.03 o 
  -2  10  -8       14.12       19.87      7.23 o 
   0  10  -8        8.12        9.94      5.11 o 
   2  10  -8       35.35       32.26      6.39 o 
   4  10  -8        2.64        3.61      5.42 o 
   6  10  -8       47.79       42.63      6.39 o 
   8  10  -8       17.96       25.30      9.03 o 
  10  10  -8       18.99       16.26      9.03 o 
  12  10  -8       22.02       36.14     10.84 o 
  14  10  -8        3.08       10.84      9.03 o 
  -9  11  -8       14.92        5.42      9.03 o 
  -7  11  -8       25.15       27.10      9.03 o 
  -5  11  -8       53.67       50.59      9.03 o 
  -3  11  -8       13.36       14.45      9.03 o 
  -1  11  -8        6.49        5.42      7.23 o 
   1  11  -8      100.17      107.09      7.67 o 
   3  11  -8       59.85       60.54      6.39 o 
   5  11  -8       48.86       45.01      9.03 o 
   7  11  -8      158.54      151.77     14.45 o 
   9  11  -8        5.22       12.65      9.03 o 
  11  11  -8       22.73       19.87     10.84 o 
  -4  12  -8        0.75       -3.61      7.23 o 
  -2  12  -8       12.80       27.10      9.03 o 
   0  12  -8       21.07       27.10      9.03 o 
   2  12  -8        7.52       -6.32      6.39 o 
   4  12  -8       10.04       11.74      6.39 o 
 -25   1  -7       50.19       50.59      9.03 o 
 -23   1  -7       10.71       16.26      5.11 o 
 -21   1  -7      380.37      383.12     11.50 o 
 -19   1  -7      214.50      171.82      8.94 o 
 -17   1  -7      124.28      158.59      6.56 o 
 -15   1  -7      378.55      398.87      8.35 o 
 -13   1  -7       45.06       34.77      5.48 o 
 -11   1  -7       23.71       25.96      2.37 o 
  -9   1  -7     4413.87     4650.25     41.33 o 
  -7   1  -7     1028.16      822.40      8.78 o 
  -5   1  -7     5559.17     5452.21     54.24 o 
  -3   1  -7    11807.58    11479.09    185.20 o 
  -1   1  -7     1070.98     1287.54     17.89 o 
   9   1  -7     3792.76     3734.69     70.47 o 
  11   1  -7      976.76      917.86     21.68 o 
  13   1  -7       79.88       81.85      4.34 o 
  15   1  -7       76.21       54.20      7.23 o 
  17   1  -7       48.89       65.05      9.03 o 
  19   1  -7       78.19       50.59      9.03 o 
  21   1  -7       27.60       27.10      9.03 o 
  23   1  -7        1.60       -1.81      7.23 o 
 -24   2  -7       17.07       14.45      9.03 o 
 -22   2  -7       49.97       43.26      9.03 o 
 -20   2  -7      102.56      115.28      6.94 o 
 -18   2  -7      698.96      763.88     16.28 o 
 -16   2  -7      396.72      565.73     10.05 o 
 -14   2  -7     1082.83      947.26     13.56 o 
 -12   2  -7     1780.12     1854.69     21.54 o 
 -10   2  -7       14.01       31.58      2.13 o 
  -8   2  -7     2097.02     2589.40     23.90 o 
  -6   2  -7     3247.15     3259.41     51.49 o 
  -4   2  -7     1533.71     1543.97     21.72 o 
  -2   2  -7      105.46       74.99      3.83 o 
   0   2  -7     2886.99     2655.16     35.23 o 
   6   2  -7     1279.86     1347.89     28.91 o 
   8   2  -7     3850.18     4026.73     51.06 o 
  10   2  -7      564.43      592.64     10.80 o 
  12   2  -7       56.95       86.93     16.26 o 
  14   2  -7        3.45        1.81      3.83 o 
  16   2  -7      386.23      354.14     16.26 o 
  18   2  -7      108.20      102.99     10.84 o 
  20   2  -7       68.32       59.62      9.03 o 
  22   2  -7       25.24       14.45      7.23 o 
  24   2  -7       13.83       18.07      9.03 o 
 -23   3  -7       22.66       21.68      7.23 o 
 -21   3  -7       68.75       81.31     10.84 o 
 -19   3  -7       25.58       11.92      3.72 o 
 -17   3  -7      126.14      114.36      5.50 o 
 -15   3  -7      230.12      237.62      8.72 o 
 -13   3  -7      294.96      364.58      7.95 o 
 -11   3  -7      485.97      471.59     11.50 o 
  -9   3  -7      645.97      598.76      8.51 o 
  -7   3  -7     1737.16     1667.15     23.61 o 
  -5   3  -7     8025.64     8941.98    109.85 o 
  -3   3  -7     2928.19     3675.02     45.34 o 
  -1   3  -7     8318.37     7610.10     91.96 o 
   1   3  -7      151.20      137.85      4.34 o 
   3   3  -7     2984.34     3236.01     57.82 o 
   5   3  -7     2063.23     1817.08     24.39 o 
   7   3  -7      328.56      357.83      7.67 o 
   9   3  -7      944.68      813.99     13.37 o 
  11   3  -7      760.62      779.39     13.37 o 
  13   3  -7      181.63      164.05      6.94 o 
  15   3  -7     1250.74      978.13     29.81 o 
  17   3  -7      129.33      133.70     10.84 o 
  19   3  -7       36.73       45.17      9.03 o 
  21   3  -7       88.03      106.60     10.84 o 
  23   3  -7       20.75       18.07      9.03 o 
  25   3  -7       36.92       39.75     10.84 o 
 -22   4  -7       13.99       18.07      9.03 o 
 -20   4  -7       18.22       12.65      5.42 o 
 -18   4  -7      132.36      136.90      8.13 o 
 -16   4  -7      435.61      579.66     20.78 o 
 -14   4  -7      219.07      243.99     15.36 o 
 -12   4  -7      466.40      459.79     19.88 o 
 -10   4  -7      649.30      718.54     15.36 o 
  -8   4  -7     6080.09     6346.97     79.84 o 
  -6   4  -7     2932.42     3205.34     42.16 o 
  -4   4  -7      553.69      617.06     11.50 o 
  -2   4  -7      613.58      704.16     12.09 o 
   0   4  -7     3132.21     2985.29     38.26 o 
   2   4  -7     2333.07     2296.29     21.16 o 
   4   4  -7     3474.28     3576.99     36.85 o 
   6   4  -7     2953.86     3105.05     40.23 o 
   8   4  -7     1891.78     2115.30     28.73 o 
  10   4  -7     1394.97     1213.30     19.16 o 
  12   4  -7      365.70      379.74     10.84 o 
  14   4  -7      353.20      338.39      9.52 o 
  16   4  -7     1028.10     1025.83     18.49 o 
  18   4  -7      295.09      343.30     16.26 o 
  20   4  -7       20.28       16.26      7.23 o 
  22   4  -7       16.27       30.72      9.03 o 
  24   4  -7        1.60        3.61      9.03 o 
 -21   5  -7       13.98       27.16      6.39 o 
 -19   5  -7        3.74        9.03      5.11 o 
 -17   5  -7       84.69       91.45     10.84 o 
 -15   5  -7      112.42      134.76      7.67 o 
 -13   5  -7      170.86      187.93      8.94 o 
 -11   5  -7      231.33      206.37      9.03 o 
  -9   5  -7      775.98      913.35     16.61 o 
  -7   5  -7     1339.25     1168.12     18.49 o 
  -5   5  -7     1429.69     1607.42     23.61 o 
  -3   5  -7      985.91     1293.71     19.77 o 
  -1   5  -7       57.45       98.56     13.55 o 
   1   5  -7      140.04      132.02      3.29 o 
   3   5  -7     2544.52     2522.19     22.97 o 
   5   5  -7     1149.65     1215.43     18.49 o 
   7   5  -7     2237.54     2421.14     33.22 o 
   9   5  -7      324.60      317.10      8.94 o 
  11   5  -7      160.06      226.93      7.67 o 
  13   5  -7       34.83       23.49      5.11 o 
  15   5  -7      339.37      384.85     10.80 o 
  17   5  -7      252.56      227.43      9.52 o 
  19   5  -7       90.63       90.34     10.84 o 
  21   5  -7       22.98       37.94      9.03 o 
  23   5  -7       94.49       79.50     12.65 o 
 -20   6  -7       16.17       17.06      9.03 o 
 -18   6  -7       20.10       36.37      6.39 o 
 -16   6  -7       30.83       28.75      5.64 o 
 -14   6  -7       58.41       89.28      6.94 o 
 -12   6  -7      166.21      151.82     23.49 o 
 -10   6  -7      416.86      460.75     12.78 o 
  -8   6  -7     1110.58     1292.92     21.72 o 
  -6   6  -7     2536.33     2551.54     44.27 o 
  -4   6  -7      254.55      299.70      9.52 o 
  -2   6  -7      628.95      574.60     12.09 o 
   0   6  -7      475.30      502.29      9.80 o 
   2   6  -7      783.69      719.12     10.63 o 
   4   6  -7      209.75      216.78      8.94 o 
   6   6  -7       50.48       38.53      4.34 o 
   8   6  -7      456.55      436.68     10.80 o 
  10   6  -7       55.16       74.83      9.94 o 
  12   6  -7        1.16       10.84      5.11 o 
  14   6  -7       43.58       43.96      8.13 o 
  16   6  -7      196.60      240.43     10.22 o 
  18   6  -7        4.85       11.74      5.11 o 
  20   6  -7       80.06       72.27     10.84 o 
  22   6  -7        8.84       23.49     10.84 o 
 -19   7  -7       39.45       45.72     14.45 o 
 -17   7  -7       91.57      101.99      9.03 o 
 -15   7  -7      183.30      174.59     10.22 o 
 -13   7  -7      156.73      120.81      8.23 o 
 -11   7  -7      103.34      118.14      9.03 o 
  -9   7  -7      356.21      360.16     10.80 o 
  -7   7  -7      663.85      687.29     14.65 o 
  -5   7  -7      171.74      184.82      8.23 o 
  -3   7  -7      404.66      362.73      9.52 o 
  -1   7  -7       30.41        7.83      3.13 o 
   1   7  -7      213.07      228.58      8.23 o 
   3   7  -7      221.66      176.94     11.74 o 
   5   7  -7      114.13       98.48      6.39 o 
   7   7  -7        3.98        7.23      7.23 o 
   9   7  -7      128.89      110.31      6.94 o 
  11   7  -7      108.92      142.30      8.13 o 
  13   7  -7       58.51       71.21      7.23 o 
  15   7  -7       89.54      105.77      7.67 o 
  17   7  -7       66.39       62.98      6.39 o 
  19   7  -7       78.40       79.50     10.84 o 
  21   7  -7       24.86       25.30     10.84 o 
 -18   8  -7        5.83       10.84      7.23 o 
 -16   8  -7       58.10       77.74      7.67 o 
 -14   8  -7       71.47      109.78      8.23 o 
 -12   8  -7       38.42       56.93      6.39 o 
 -10   8  -7      267.45      244.78     14.45 o 
  -8   8  -7      233.92      150.50      8.23 o 
  -6   8  -7       35.24       18.07      5.11 o 
  -4   8  -7       11.82       11.87      5.42 o 
  -2   8  -7       60.19       72.68      6.39 o 
   0   8  -7       20.38       19.87      5.11 o 
   2   8  -7      183.51      224.05      9.52 o 
   4   8  -7       43.34       54.70      9.94 o 
   6   8  -7      225.02      245.82      9.52 o 
   8   8  -7      838.72      988.33     27.10 o 
  10   8  -7      361.20      379.43     18.07 o 
  12   8  -7      160.59      186.10     12.65 o 
  14   8  -7       14.04       18.07      9.03 o 
  16   8  -7       20.14       19.87      9.03 o 
  18   8  -7        0.05       10.84      9.03 o 
  20   8  -7       47.09       50.59     10.84 o 
 -17   9  -7       68.38       83.55      8.23 o 
 -15   9  -7       38.39       41.56      6.94 o 
 -13   9  -7       40.41       34.42      6.39 o 
 -11   9  -7       14.77       29.02      6.39 o 
  -9   9  -7       18.84        8.13      9.94 o 
  -7   9  -7      111.85       87.86      7.67 o 
  -5   9  -7      238.28      310.77     16.26 o 
  -3   9  -7      255.21      308.97     16.26 o 
  -1   9  -7       42.84       37.24      5.11 o 
   1   9  -7       70.22       50.66      6.39 o 
   3   9  -7      663.07      635.02     14.65 o 
   5   9  -7      965.80     1004.64     19.16 o 
   7   9  -7      439.54      439.06     18.07 o 
   9   9  -7       76.46       54.20      9.03 o 
  11   9  -7       53.97       43.36      9.03 o 
  13   9  -7       42.95       50.59      9.03 o 
  15   9  -7       20.83       48.78     10.84 o 
  17   9  -7       50.78       79.50     12.65 o 
 -14  10  -7       36.59       41.87      7.67 o 
 -12  10  -7       13.77       11.74      6.39 o 
 -10  10  -7       41.20       39.83      6.39 o 
  -8  10  -7      144.11      104.80     10.84 o 
  -6  10  -7        9.57        3.61      7.23 o 
  -4  10  -7       29.17        5.42      7.23 o 
  -2  10  -7       63.65       69.57      6.39 o 
   0  10  -7       31.91       32.54      7.23 o 
   2  10  -7       38.61       26.29      6.39 o 
   4  10  -7      406.66      419.31     12.78 o 
   6  10  -7      171.42      143.65      8.94 o 
   8  10  -7       28.87       43.36      9.03 o 
  10  10  -7       16.61       18.07      9.03 o 
  12  10  -7       22.71       14.45      9.03 o 
  14  10  -7       33.31       30.72     10.84 o 
 -11  11  -7       13.83       14.45      9.03 o 
  -9  11  -7        3.94        1.81      9.03 o 
  -7  11  -7       94.29      126.48     12.65 o 
  -5  11  -7        2.18        5.42      7.23 o 
  -3  11  -7       59.40       45.17      9.03 o 
  -1  11  -7       84.74       81.47      7.67 o 
   1  11  -7        6.23        7.23      7.23 o 
   3  11  -7       23.71       18.07      9.03 o 
   5  11  -7       91.64      107.35     15.36 o 
   7  11  -7       91.65       59.62     10.84 o 
   9  11  -7       12.71       16.26      9.03 o 
  11  11  -7       31.45       23.49      9.03 o 
  -6  12  -7       20.26        5.42      9.03 o 
  -4  12  -7       39.17       50.59     10.84 o 
  -2  12  -7       35.90       46.98      9.03 o 
   0  12  -7        0.81       16.26      6.39 o 
   2  12  -7       20.82       29.55      6.39 o 
   4  12  -7       41.52       28.78      9.03 o 
   6  12  -7       16.59       28.91      6.94 o 
 -24   0  -6       62.79       70.47      9.03 o 
 -22   0  -6      123.43      168.03     12.65 o 
 -20   0  -6      368.89      384.85     16.26 o 
 -18   0  -6      297.84      336.07     14.45 o 
 -16   0  -6       48.59       74.48      5.42 o 
 -14   0  -6      325.51      280.13      8.23 o 
 -12   0  -6      399.34      314.65      9.03 o 
 -10   0  -6     1176.38     1114.88     16.61 o 
  -8   0  -6     9711.59    10850.22    130.95 o 
  -6   0  -6     7523.05     7047.67     84.32 o 
  -4   0  -6    11796.68    13837.04    270.12 o 
  -2   0  -6    44309.34    41958.63    507.19 o 
  12   0  -6     2176.67     1734.55     36.14 o 
  14   0  -6     1018.54      988.33     25.30 o 
  16   0  -6      884.75      926.90     25.30 o 
  18   0  -6      777.33      769.70     23.49 o 
  20   0  -6      763.01      675.75     21.68 o 
 -25   1  -6       29.12       14.45      9.03 o 
 -23   1  -6       77.37       83.39      9.94 o 
 -21   1  -6      379.13      384.72     17.16 o 
 -19   1  -6      209.19      217.90     10.05 o 
 -17   1  -6      197.46      221.21      6.90 o 
 -15   1  -6       37.51       52.08      3.65 o 
 -13   1  -6      141.76      120.58      4.23 o 
 -11   1  -6      561.73      511.05      6.97 o 
  -9   1  -6     2978.76     2948.17     26.87 o 
  -7   1  -6     3177.62     3453.31     30.48 o 
  -5   1  -6      190.76      205.03      4.89 o 
  -3   1  -6    11966.47    11847.42    139.89 o 
  -1   1  -6    19923.63    20633.41    244.01 o 
   7   1  -6     3754.52     3252.27     59.62 o 
   9   1  -6     2543.75     2546.70     33.14 o 
  11   1  -6      166.45      280.75      6.94 o 
  13   1  -6      495.66      551.85     12.65 o 
  15   1  -6       70.55       97.57      9.03 o 
  17   1  -6      744.60      798.61     23.49 o 
  19   1  -6      264.14      280.06     14.45 o 
  21   1  -6       86.72       86.73     10.84 o 
  23   1  -6        5.53        7.23      7.23 o 
  25   1  -6       11.23       12.65      9.03 o 
 -24   2  -6       21.85       45.17      9.03 o 
 -22   2  -6       15.53       20.28      5.64 o 
 -20   2  -6        2.44        7.23      4.17 o 
 -18   2  -6       19.23       13.73      3.72 o 
 -16   2  -6      106.17      126.19      5.50 o 
 -14   2  -6      187.01      155.11      5.85 o 
 -12   2  -6       42.21       52.26      2.47 o 
 -10   2  -6     2758.45     3180.67     28.68 o 
  -8   2  -6     7466.27     8268.94     71.82 o 
  -6   2  -6     2132.39     1678.56     23.00 o 
  -4   2  -6      354.27      357.76      6.39 o 
  -2   2  -6     1765.26     1511.69     19.77 o 
   0   2  -6       37.24       28.03      2.56 o 
   2   2  -6      994.16      764.28     16.26 o 
   4   2  -6      683.70      636.05     10.22 o 
   6   2  -6    10264.61     9957.58    121.89 o 
   8   2  -6     5801.18     5637.83     72.27 o 
  10   2  -6      143.27      149.18     11.74 o 
  12   2  -6      116.29      127.19      5.64 o 
  14   2  -6      235.74      182.78     18.07 o 
  16   2  -6      461.59      514.94     18.07 o 
  18   2  -6      354.03      354.14     16.26 o 
  20   2  -6      274.76      238.50     14.45 o 
  22   2  -6       27.68       14.45      9.03 o 
  24   2  -6       11.44       -5.42      7.23 o 
 -23   3  -6       53.31       46.98      9.03 o 
 -21   3  -6       61.16       41.64      6.39 o 
 -19   3  -6       59.84       68.87      4.79 o 
 -17   3  -6      693.07      638.51     27.09 o 
 -15   3  -6     1449.18     1445.31     18.41 o 
 -13   3  -6       59.96       60.62      3.72 o 
 -11   3  -6      380.80      312.45      6.78 o 
  -9   3  -6      472.69      724.90     16.26 o 
  -7   3  -6     3196.99     2485.48     33.22 o 
  -5   3  -6     3499.15     3109.68     40.65 o 
  -3   3  -6     3404.52     4073.04     51.73 o 
  -1   3  -6      139.11      154.10      4.34 o 
   1   3  -6     1625.78     1597.67     17.02 o 
   3   3  -6     3642.33     3346.78     40.59 o 
   5   3  -6     7672.87     8506.17    104.07 o 
   7   3  -6      746.38      946.80     14.05 o 
   9   3  -6      589.21      530.56     11.74 o 
  11   3  -6       60.80       54.20      4.34 o 
  13   3  -6       95.54       64.26      5.11 o 
  15   3  -6      207.33      161.02      7.35 o 
  17   3  -6       41.45       56.01      9.03 o 
  19   3  -6      114.91       88.53     10.84 o 
  21   3  -6       11.13       12.65      9.03 o 
  23   3  -6        1.02       -3.61      9.03 o 
  25   3  -6        6.88        5.42      9.03 o 
 -24   4  -6        1.40       10.84      7.23 o 
 -22   4  -6        5.34       13.45      9.03 o 
 -20   4  -6       54.00       67.77      6.39 o 
 -18   4  -6       59.49       45.64      5.64 o 
 -16   4  -6      150.98      193.49      9.52 o 
 -14   4  -6      107.58      106.96      6.94 o 
 -12   4  -6      187.71      265.91      9.03 o 
 -10   4  -6      176.96      187.01      7.67 o 
  -8   4  -6       75.06       98.10      7.23 o 
  -6   4  -6     2569.14     2709.06     36.40 o 
  -4   4  -6     2391.78     1908.00     36.14 o 
  -2   4  -6       81.87      114.74      5.11 o 
   0   4  -6       54.27       31.55      2.63 o 
   2   4  -6      322.40      257.68      7.04 o 
   4   4  -6       29.58       13.30      2.09 o 
   6   4  -6     1250.05     1358.74     20.44 o 
   8   4  -6     2751.52     2941.20     40.23 o 
  10   4  -6       94.31       79.66      5.11 o 
  12   4  -6      246.38      174.25      7.23 o 
  14   4  -6       38.83       38.03      5.11 o 
  16   4  -6      104.20      115.57      7.23 o 
  18   4  -6       26.72        9.03      7.23 o 
  20   4  -6      155.26      142.74     12.65 o 
  22   4  -6        8.73        3.61      9.03 o 
  24   4  -6       46.66       52.40     10.84 o 
 -23   5  -6       16.84       20.78      6.39 o 
 -21   5  -6       12.78       16.26      5.11 o 
 -19   5  -6      154.70      140.10     10.84 o 
 -17   5  -6       38.36       47.26      6.39 o 
 -15   5  -6       14.22        1.81      5.11 o 
 -13   5  -6       40.46       52.74      8.13 o 
 -11   5  -6      171.00      196.08      8.94 o 
  -9   5  -6      841.11      838.93     15.93 o 
  -7   5  -6      287.67      253.07      8.94 o 
  -5   5  -6      689.68      788.70     14.05 o 
  -3   5  -6     1098.01      995.98     12.43 o 
  -1   5  -6      289.30      243.59      5.74 o 
   1   5  -6     1258.42     1716.38     16.43 o 
   3   5  -6     1009.53      901.07      9.49 o 
   5   5  -6       51.20       27.84      3.66 o 
   7   5  -6     1796.28     2087.44     34.33 o 
   9   5  -6      210.36      217.01     15.36 o 
  11   5  -6      403.38      424.02     11.74 o 
  13   5  -6       79.76       60.34      5.64 o 
  15   5  -6      141.54      207.20      8.94 o 
  17   5  -6      338.28      332.39     11.74 o 
  19   5  -6       55.62       72.27     10.84 o 
  21   5  -6       30.48        3.61      9.03 o 
  23   5  -6       16.52       27.10      9.03 o 
 -22   6  -6        9.07        6.02     10.84 o 
 -20   6  -6       24.00       27.40     12.65 o 
 -18   6  -6      103.39      122.47      9.94 o 
 -16   6  -6      447.50      520.13     29.81 o 
 -14   6  -6      134.88      146.35      7.67 o 
 -12   6  -6       50.93       30.72      5.64 o 
 -10   6  -6      471.63      487.68     12.09 o 
  -8   6  -6      296.07      257.49      9.52 o 
  -6   6  -6      404.84      500.55     11.50 o 
  -4   6  -6      333.34      397.34      9.98 o 
  -2   6  -6      213.79      183.51      5.85 o 
   0   6  -6      126.32       86.37      3.39 o 
   2   6  -6     1413.81     1095.76     19.06 o 
   4   6  -6      193.17      199.55      8.28 o 
   6   6  -6     1580.42     1602.56     26.20 o 
   8   6  -6     1877.99     1940.33     37.04 o 
  10   6  -6      482.73      569.43     12.78 o 
  12   6  -6      135.65      120.32      6.94 o 
  14   6  -6      147.03      124.09      7.67 o 
  16   6  -6      330.43      278.30     10.22 o 
  18   6  -6        3.06        1.81      5.11 o 
  20   6  -6       12.55       10.84      9.03 o 
  22   6  -6       16.68       14.45      9.03 o 
 -21   7  -6       55.31       52.96      7.67 o 
 -19   7  -6       38.03       33.22      6.94 o 
 -17   7  -6       12.38       18.07      5.64 o 
 -15   7  -6      217.47      235.82     10.22 o 
 -13   7  -6      125.55      114.80      7.67 o 
 -11   7  -6      132.89      127.69      7.67 o 
  -9   7  -6       96.65       92.29      6.39 o 
  -7   7  -6      217.90      232.46      8.94 o 
  -5   7  -6      159.24       68.61     10.84 o 
  -3   7  -6       32.00       13.71      3.23 o 
  -1   7  -6       52.78       91.65      4.79 o 
   1   7  -6      423.48      441.83     10.80 o 
   3   7  -6       18.47       22.28      3.83 o 
   5   7  -6       45.77      110.18      6.82 o 
   7   7  -6      575.63      563.22     38.85 o 
   9   7  -6      288.77      326.33     10.22 o 
  11   7  -6       85.49      101.29      6.94 o 
  13   7  -6      149.49      148.26      8.23 o 
  15   7  -6       26.43       32.62      6.39 o 
  17   7  -6        9.25        3.61      5.11 o 
  19   7  -6       35.91       39.04      6.39 o 
  21   7  -6       60.36       70.47     12.65 o 
 -18   8  -6        5.28       -2.41     13.55 o 
 -16   8  -6      106.88      114.60      8.23 o 
 -14   8  -6      196.85      218.03     10.22 o 
 -12   8  -6      202.65      170.33     18.97 o 
 -10   8  -6      224.62      178.89     10.22 o 
  -8   8  -6      576.37      572.61     20.78 o 
  -6   8  -6      244.58      226.93     10.22 o 
  -4   8  -6      185.65      152.68     10.84 o 
  -2   8  -6      148.02      185.25      8.29 o 
   0   8  -6      332.17      299.36     10.22 o 
   2   8  -6       91.55      137.53      7.67 o 
   4   8  -6       14.52       12.65      5.11 o 
   6   8  -6       34.49       10.84      7.23 o 
   8   8  -6      519.23      475.19     18.07 o 
  10   8  -6     1221.35     1134.68     30.72 o 
  12   8  -6       25.71       39.75      9.03 o 
  14   8  -6        9.94        7.23      5.11 o 
  16   8  -6       20.89       17.16      6.39 o 
  18   8  -6       49.16       60.65      7.67 o 
  20   8  -6        6.24       -1.81      9.03 o 
 -17   9  -6       32.53       37.13      6.94 o 
 -15   9  -6        0.74        1.00      5.64 o 
 -13   9  -6      135.02      160.03      8.94 o 
 -11   9  -6        9.33       10.44      5.64 o 
  -9   9  -6       20.30       26.48      6.39 o 
  -7   9  -6      102.07       77.65     16.26 o 
  -5   9  -6      434.67      359.69     10.80 o 
  -3   9  -6        4.66        9.94      6.32 o 
  -1   9  -6      152.56      187.04      8.94 o 
   1   9  -6      666.24      582.71     14.05 o 
   3   9  -6        2.81        3.61     12.65 o 
   5   9  -6      623.06      684.31     17.16 o 
   7   9  -6      244.95      168.03     12.65 o 
   9   9  -6      462.10      372.20     16.26 o 
  11   9  -6        7.29       14.45      7.23 o 
  13   9  -6       13.06       16.26      9.03 o 
  15   9  -6       14.58       16.26      9.03 o 
  17   9  -6       29.20       43.36     10.84 o 
 -14  10  -6        2.99       21.68      6.39 o 
 -12  10  -6       16.71       31.85      6.39 o 
 -10  10  -6       18.02       12.45      5.64 o 
  -8  10  -6        6.15       -7.67      5.11 o 
  -6  10  -6        1.78        5.42      7.23 o 
  -4  10  -6        7.87       12.65      7.23 o 
  -2  10  -6       74.37       94.94      7.67 o 
   0  10  -6       17.35       14.82      9.03 o 
   2  10  -6       19.83       25.01      5.64 o 
   4  10  -6      167.48      180.70     10.22 o 
   6  10  -6      140.15      160.12     12.65 o 
   8  10  -6       20.68       10.84      9.03 o 
  10  10  -6        1.45      -10.84      7.23 o 
  12  10  -6       26.99       27.10      9.03 o 
  14  10  -6        3.07        5.42      9.03 o 
 -11  11  -6        9.54       -5.42      9.03 o 
  -9  11  -6       28.06       19.87      9.03 o 
  -7  11  -6       44.15       41.56      9.03 o 
  -5  11  -6        1.91      -10.84      7.23 o 
  -3  11  -6       30.30       47.05      6.39 o 
  -1  11  -6       24.75       17.16      5.11 o 
   1  11  -6       29.91       42.81      7.23 o 
   3  11  -6       45.47       46.52      6.39 o 
   5  11  -6      156.68      127.29     18.07 o 
   7  11  -6       18.56       14.45      9.03 o 
   9  11  -6      212.50      211.40     16.26 o 
  11  11  -6       10.23        5.42      9.03 o 
  -6  12  -6        5.14        7.23      9.03 o 
  -4  12  -6        4.38        3.61      9.03 o 
  -2  12  -6        0.79       -6.32      5.11 o 
   0  12  -6        3.09        2.41      5.64 o 
   2  12  -6        0.28        3.61      9.03 o 
   4  12  -6       28.44       28.18      6.39 o 
   6  12  -6        2.90       -2.71      6.39 o 
 -25   1  -5       62.12       52.40      9.03 o 
 -23   1  -5      155.78      156.29      8.94 o 
 -21   1  -5       66.25       57.87      6.39 o 
 -19   1  -5      302.54      298.50      7.95 o 
 -17   1  -5       85.94      113.10      5.22 o 
 -15   1  -5      588.70      524.88      7.87 o 
 -13   1  -5        8.58       12.05      2.37 o 
 -11   1  -5      749.31      825.27      9.24 o 
  -9   1  -5      147.59      140.99      3.31 o 
  -7   1  -5     1731.80     1909.56     24.51 o 
  -5   1  -5     1108.14     1456.20     13.31 o 
  -3   1  -5     7481.12     8175.60     97.73 o 
  -1   1  -5     4477.86     4859.47     58.77 o 
   5   1  -5    15841.78    15989.22    189.57 o 
   7   1  -5     9051.49     9426.52    114.21 o 
   9   1  -5     2889.65     3092.62     39.54 o 
  11   1  -5      299.79      327.18      6.94 o 
  13   1  -5      278.39      216.82      6.01 o 
  15   1  -5      258.65      193.33     12.65 o 
  17   1  -5       67.45       30.72      7.23 o 
  19   1  -5        9.47        0.00      7.23 o 
  21   1  -5        1.59        1.81      7.23 o 
  23   1  -5       75.38       75.89     10.84 o 
  25   1  -5        1.74        9.03      9.03 o 
 -24   2  -5       16.27       25.30      7.23 o 
 -22   2  -5       51.92       43.36      9.03 o 
 -20   2  -5      458.64      559.35     11.09 o 
 -18   2  -5      286.36      261.55      7.95 o 
 -16   2  -5     1336.95     1249.35     16.32 o 
 -14   2  -5      239.88      361.59      6.73 o 
 -12   2  -5      334.62      452.69      6.73 o 
 -10   2  -5     1413.98     1295.66     13.08 o 
  -8   2  -5     1168.80     1064.89     10.78 o 
  -6   2  -5     5906.89     5284.08     70.47 o 
  -4   2  -5     4210.23     4639.56     58.12 o 
  -2   2  -5     6260.21     6834.29    112.93 o 
   0   2  -5    14241.17    14919.80    256.57 o 
   2   2  -5     3733.01     3778.96     48.55 o 
   4   2  -5      809.94      785.15     11.50 o 
   6   2  -5     2313.21     2169.99     27.45 o 
   8   2  -5    23310.48    25709.67    308.21 o 
  10   2  -5     1079.48      869.64     13.88 o 
  12   2  -5      182.87      174.89      6.94 o 
  14   2  -5      108.59      114.69      5.64 o 
  16   2  -5        1.72       -1.81      7.23 o 
  18   2  -5      105.25      173.45     12.65 o 
  20   2  -5        4.10        0.00      7.23 o 
  22   2  -5       78.95       54.20      9.03 o 
  24   2  -5       46.20       50.59      9.03 o 
 -23   3  -5        2.40        4.52      8.13 o 
 -21   3  -5       16.46       16.26      5.11 o 
 -19   3  -5      400.88      373.37     11.50 o 
 -17   3  -5      244.92      234.67      7.44 o 
 -15   3  -5      318.35      209.76      7.44 o 
 -13   3  -5     1562.20     1767.96     18.00 o 
 -11   3  -5      213.58      191.85      7.04 o 
  -9   3  -5      295.23      203.30      6.39 o 
  -7   3  -5    18440.17    20087.00    384.85 o 
  -5   3  -5    10873.29    12048.58    145.63 o 
  -3   3  -5     1989.48     1863.93     24.89 o 
  -1   3  -5     1955.65     2724.68     34.42 o 
   1   3  -5     1051.36     1083.78     10.36 o 
   3   3  -5     3334.38     3861.51     60.55 o 
   5   3  -5     3383.96     3670.85     46.62 o 
   7   3  -5     1522.45     1645.26     23.61 o 
   9   3  -5     2035.21     2107.72     31.62 o 
  11   3  -5     2521.68     2639.88     35.70 o 
  13   3  -5      292.16      332.83      9.52 o 
  15   3  -5      357.52      364.45      9.52 o 
  17   3  -5       98.29      112.02     10.84 o 
  19   3  -5      376.19      384.85     18.07 o 
  21   3  -5       55.55       57.82     10.84 o 
  23   3  -5       54.57       66.85     10.84 o 
  25   3  -5        1.97        3.61      9.03 o 
 -24   4  -5       32.61       52.40      7.67 o 
 -22   4  -5      100.73      103.12      7.67 o 
 -20   4  -5       19.83       31.17      8.13 o 
 -18   4  -5      293.98      268.29     16.26 o 
 -16   4  -5      694.27      730.17     12.14 o 
 -14   4  -5     1371.41     1434.84     23.00 o 
 -12   4  -5      385.38      488.75     11.50 o 
 -10   4  -5      698.17      683.38     29.81 o 
  -8   4  -5     1513.47     1537.77     23.00 o 
  -6   4  -5     3900.61     3742.96     48.55 o 
  -4   4  -5    23308.28    23781.76    284.87 o 
  -2   4  -5     2038.91     2210.48     23.95 o 
   0   4  -5     2442.31     2676.06     23.93 o 
   2   4  -5     4810.04     5020.54     59.29 o 
   4   4  -5     3293.01     3298.49     35.11 o 
   6   4  -5      551.26      638.24     14.45 o 
   8   4  -5     3386.96     3122.62     41.51 o 
  10   4  -5      273.61      297.83      9.94 o 
  12   4  -5      380.53      427.54     10.22 o 
  14   4  -5      733.91      770.11     14.65 o 
  16   4  -5       77.26      129.70      8.13 o 
  18   4  -5       18.35       16.26      9.03 o 
  20   4  -5      207.43      245.73     16.26 o 
  22   4  -5       36.12       27.10      9.03 o 
  24   4  -5       10.89        3.61      9.03 o 
 -23   5  -5        2.54        9.03      5.64 o 
 -21   5  -5       83.57       61.43      6.94 o 
 -19   5  -5       10.75       21.75      5.11 o 
 -17   5  -5      102.21       91.24      9.03 o 
 -15   5  -5       44.50       33.71      8.13 o 
 -13   5  -5      201.82      207.00      9.52 o 
 -11   5  -5      518.62      676.86     14.05 o 
  -9   5  -5     1132.17      862.75     15.93 o 
  -7   5  -5      438.96      528.94     15.36 o 
  -5   5  -5     1895.41     2433.41     32.56 o 
  -3   5  -5     6610.93     7794.47     78.57 o 
  -1   5  -5     1193.19     1641.52     16.96 o 
   1   5  -5     7023.48     7513.64     64.79 o 
   3   5  -5      222.32      265.51      5.19 o 
   5   5  -5     2385.59     2573.17     30.30 o 
   7   5  -5      341.38      394.84      8.94 o 
   9   5  -5     1903.02     1996.53     28.73 o 
  11   5  -5      403.08      426.86     10.80 o 
  13   5  -5      435.47      404.86     11.50 o 
  15   5  -5      371.84      303.93     10.84 o 
  17   5  -5      162.22      158.14      8.94 o 
  19   5  -5      231.38      222.24     14.45 o 
  21   5  -5       38.15       27.10      9.03 o 
  23   5  -5       46.86       65.05     12.65 o 
 -22   6  -5        1.39       -2.21      5.64 o 
 -20   6  -5       70.28       95.66     12.65 o 
 -18   6  -5       94.95       97.87      7.67 o 
 -16   6  -5       22.36       18.12      6.32 o 
 -14   6  -5      155.63      151.02     16.26 o 
 -12   6  -5      332.60      355.94     11.50 o 
 -10   6  -5      682.52      715.56     26.20 o 
  -8   6  -5     1222.98     1162.94     19.16 o 
  -6   6  -5      126.02      134.76      7.67 o 
  -4   6  -5     1248.32     1282.80     15.58 o 
  -2   6  -5      389.14      458.80      6.73 o 
   0   6  -5      936.22      848.33     13.56 o 
   2   6  -5      247.61      245.74      4.54 o 
   4   6  -5      112.77      110.76      4.45 o 
   6   6  -5      910.12      874.14     12.52 o 
   8   6  -5      263.59      269.23      8.94 o 
  10   6  -5      789.78      828.81     15.93 o 
  12   6  -5      433.09      430.02     11.50 o 
  14   6  -5      106.55       86.52     14.45 o 
  16   6  -5       65.74       60.65      6.39 o 
  18   6  -5      154.61      177.95      9.52 o 
  20   6  -5        5.86       14.45      9.03 o 
  22   6  -5       59.91       56.01     10.84 o 
 -21   7  -5       59.47       47.51      8.13 o 
 -19   7  -5        0.34        0.90      5.11 o 
 -17   7  -5       72.47       61.14     13.55 o 
 -15   7  -5      100.14      107.70     10.84 o 
 -13   7  -5       29.45       28.73      5.64 o 
 -11   7  -5      173.11      250.40     10.22 o 
  -9   7  -5      166.63      189.73      8.94 o 
  -7   7  -5       30.52       20.29      5.42 o 
  -5   7  -5      127.60      160.89      7.67 o 
  -3   7  -5        2.11       14.45      3.13 o 
  -1   7  -5      228.44      321.86      7.61 o 
   1   7  -5      336.80      284.69      9.98 o 
   3   7  -5      278.65      418.60     12.49 o 
   5   7  -5      456.70      553.37     10.05 o 
   7   7  -5      102.87       92.27      5.64 o 
   9   7  -5        5.45       12.65      5.42 o 
  11   7  -5       29.50       43.83      5.64 o 
  13   7  -5      222.96      252.97     10.22 o 
  15   7  -5       54.11       31.14      6.39 o 
  17   7  -5       59.73       52.86      6.94 o 
  19   7  -5       54.40       53.48      6.94 o 
  21   7  -5      120.07      149.97     14.45 o 
 -18   8  -5       23.78       39.42      6.94 o 
 -16   8  -5       74.39       77.74      7.67 o 
 -14   8  -5      108.32      104.58     20.78 o 
 -12   8  -5       71.15       66.94     10.84 o 
 -10   8  -5      122.37      140.17      7.67 o 
  -8   8  -5       41.18       50.10      6.39 o 
  -6   8  -5      141.83      122.13      7.67 o 
  -4   8  -5       64.09       49.58      4.17 o 
  -2   8  -5      447.42      437.29      9.00 o 
   0   8  -5       88.50       82.46      6.39 o 
   2   8  -5      238.55      241.09      9.52 o 
   4   8  -5       83.24       75.18      9.03 o 
   6   8  -5      759.54      788.34     36.14 o 
   8   8  -5      854.85      995.56     27.10 o 
  10   8  -5      957.15      996.89     20.78 o 
  12   8  -5        5.15       11.84      5.64 o 
  14   8  -5       21.11       26.52      9.94 o 
  16   8  -5        9.36       13.05      5.64 o 
  18   8  -5        5.09        0.90      6.39 o 
  20   8  -5        3.90       14.45      9.03 o 
 -17   9  -5        4.01       -6.32      6.39 o 
 -15   9  -5       29.43       28.03      6.39 o 
 -13   9  -5       10.14        9.23      5.64 o 
 -11   9  -5       33.85       21.68      6.39 o 
  -9   9  -5       41.54       34.33      6.39 o 
  -7   9  -5      414.79      445.69     12.78 o 
  -5   9  -5      430.86      429.42     12.09 o 
  -3   9  -5       73.33       74.99      6.39 o 
  -1   9  -5       85.62      101.18      7.67 o 
   1   9  -5      170.14      205.98      9.52 o 
   3   9  -5      260.02      285.89     10.84 o 
   5   9  -5      498.59      467.11     12.78 o 
   7   9  -5      249.57      316.22     17.16 o 
   9   9  -5       20.58       21.68      7.23 o 
  11   9  -5       14.50        5.42      9.03 o 
  13   9  -5        2.21       -3.61      7.23 o 
  15   9  -5       45.86       41.56      9.03 o 
  17   9  -5       22.44       37.94     10.84 o 
 -14  10  -5       14.35       27.92      6.94 o 
 -12  10  -5        7.35        7.83      5.64 o 
 -10  10  -5        1.50       -7.03      6.32 o 
  -8  10  -5        3.13        2.71      5.11 o 
  -6  10  -5      208.77      189.72     14.45 o 
  -4  10  -5       94.52      105.57      9.03 o 
  -2  10  -5      250.97      264.70     10.22 o 
   0  10  -5      178.04      154.49      8.94 o 
   2  10  -5      235.61      250.51     10.80 o 
   4  10  -5      165.58      208.79     10.22 o 
   6  10  -5      304.91      309.35     11.50 o 
   8  10  -5       91.90       99.37     10.84 o 
  10  10  -5       13.61        3.61      9.03 o 
  12  10  -5       85.21       74.08     10.84 o 
  14  10  -5       26.91       12.65      9.03 o 
  16  10  -5        3.04       -1.81      9.03 o 
 -11  11  -5        8.16        2.71      6.39 o 
  -9  11  -5       60.25       74.08     10.84 o 
  -7  11  -5        2.93       -1.81      7.23 o 
  -5  11  -5       16.98        9.03      7.23 o 
  -3  11  -5       77.20       74.99      7.67 o 
  -1  11  -5       49.70       50.66      6.39 o 
   1  11  -5       13.11       20.15      6.32 o 
   3  11  -5       18.15       28.42      6.39 o 
   5  11  -5       33.52       27.95      7.23 o 
   7  11  -5       28.98       56.55      6.94 o 
   9  11  -5       13.50       14.45      9.03 o 
  11  11  -5        7.71        0.00      7.23 o 
  13  11  -5        4.22       -5.42      9.03 o 
  -6  12  -5       33.32       48.78      9.03 o 
  -4  12  -5       36.26       44.72      9.94 o 
  -2  12  -5        1.76        3.61      5.64 o 
   0  12  -5       21.34       32.52      6.39 o 
   2  12  -5       14.51        7.23      7.23 o 
   4  12  -5        2.91        6.32      8.13 o 
   6  12  -5       94.39      111.19      8.94 o 
   8  12  -5        2.25       21.68      9.03 o 
 -24   0  -4       97.25      130.09     10.84 o 
 -22   0  -4      136.11      187.91     10.84 o 
 -20   0  -4      606.35      513.57     21.68 o 
 -18   0  -4     1270.65     1225.54     25.30 o 
 -16   0  -4      210.48      285.48      8.94 o 
 -14   0  -4     1249.87     1488.96     21.72 o 
 -12   0  -4     2575.40     2979.58     39.61 o 
 -10   0  -4     2284.17     2359.71     30.66 o 
  -8   0  -4     5893.69     5680.64     70.27 o 
  -6   0  -4    21064.45    22116.89    261.25 o 
  -4   0  -4    58884.22    60953.00    726.93 o 
  -2   0  -4    11975.70    14168.32    169.25 o 
   6   0  -4    16147.44    17058.17    296.32 o 
   8   0  -4    11512.67    12109.23    146.08 o 
  10   0  -4    24981.49    25868.19    310.07 o 
  12   0  -4     3301.46     3055.68     39.36 o 
  14   0  -4     2231.47     1862.83     41.56 o 
  16   0  -4      463.52      460.74     16.26 o 
  18   0  -4     1521.40     1664.08     37.94 o 
  20   0  -4      258.13      195.14     12.65 o 
  22   0  -4        9.83       -1.81      7.23 o 
  24   0  -4      279.90      285.48     16.26 o 
  26   0  -4       78.96      101.18     12.65 o 
 -25   1  -4       15.19       18.07      9.03 o 
 -23   1  -4      119.48       82.62      6.94 o 
 -21   1  -4       20.57       21.54      4.17 o 
 -19   1  -4      215.29      289.54      7.95 o 
 -17   1  -4      341.36      368.92      8.08 o 
 -15   1  -4      180.02      142.21      4.91 o 
 -13   1  -4     3294.18     3366.93     30.93 o 
 -11   1  -4      160.25      137.02      3.99 o 
  -9   1  -4       29.64       17.21      1.81 o 
  -7   1  -4     1166.64     1591.02     15.12 o 
  -5   1  -4     1328.65     1557.80     14.21 o 
  -3   1  -4   146030.00   151287.02   1805.13 o 
  -1   1  -4    19278.50    20230.29    241.43 o 
   1   1  -4     7638.55     7924.70    135.51 o 
   3   1  -4     1618.92     1791.03     22.33 o 
   5   1  -4     8581.80     9107.00    111.65 o 
   7   1  -4      934.46      846.59     12.09 o 
   9   1  -4     3839.29     3691.87     46.51 o 
  11   1  -4     1097.55     1125.42     16.46 o 
  13   1  -4      387.91      458.91      7.65 o 
  15   1  -4      622.89      683.05     14.05 o 
  17   1  -4      501.23      477.03     12.78 o 
  19   1  -4      557.07      503.24     12.78 o 
  21   1  -4      262.85      283.67     16.26 o 
  23   1  -4      120.17      121.06     12.65 o 
  25   1  -4        5.39        3.61      7.23 o 
 -24   2  -4       13.05       19.87      7.23 o 
 -22   2  -4       13.66       29.43      6.32 o 
 -20   2  -4      208.15      186.96      7.15 o 
 -18   2  -4       84.81       65.36      7.74 o 
 -16   2  -4      261.13      327.43      7.04 o 
 -14   2  -4     1322.11     1256.89     13.98 o 
 -12   2  -4     2318.12     2407.45     23.02 o 
 -10   2  -4      670.17      474.35      6.73 o 
  -8   2  -4       67.50       76.43      4.13 o 
  -6   2  -4      767.79      943.97     11.09 o 
  -4   2  -4    13146.78    12814.16    153.30 o 
  -2   2  -4    22035.90    24543.34    427.31 o 
   0   2  -4    61108.09    61979.62    988.33 o 
   2   2  -4    17296.44    17744.79    191.94 o 
   4   2  -4      939.44     1019.95     14.05 o 
   6   2  -4     3568.21     4081.60     51.06 o 
   8   2  -4    13591.57    14666.60    176.78 o 
  10   2  -4     1096.29     1153.49     17.21 o 
  12   2  -4      333.42      238.12      6.94 o 
  14   2  -4      598.05      507.13     10.80 o 
  16   2  -4      147.84      102.99      9.03 o 
  18   2  -4      738.73      632.39     21.68 o 
  20   2  -4      260.70      283.67     14.45 o 
  22   2  -4      122.89      113.83     12.65 o 
  24   2  -4       15.14        3.61      9.03 o 
  26   2  -4        8.47        9.03      9.03 o 
 -25   3  -4        5.99       14.45      9.03 o 
 -23   3  -4       51.79       63.88      9.94 o 
 -21   3  -4      132.16      122.13      7.67 o 
 -19   3  -4       85.85      104.78      7.23 o 
 -17   3  -4      550.43      464.61      9.57 o 
 -15   3  -4      420.90      395.12      8.35 o 
 -13   3  -4       18.61        2.17      2.13 o 
 -11   3  -4      658.18      657.81     10.05 o 
  -9   3  -4      662.69      632.86     11.18 o 
  -7   3  -4     4977.91     5292.24     80.40 o 
  -5   3  -4    13632.48    13866.12    168.63 o 
  -3   3  -4     4513.92     4707.44     59.40 o 
  -1   3  -4    11161.52    13075.91    109.95 o 
   1   3  -4     3725.61     3607.79     36.15 o 
   3   3  -4     1618.06     1618.07     14.84 o 
   5   3  -4      383.74      318.50     12.65 o 
   7   3  -4      413.39      312.59      7.67 o 
   9   3  -4      727.62      692.41     12.09 o 
  11   3  -4      769.94      915.90     14.65 o 
  13   3  -4      670.40      561.12     12.09 o 
  15   3  -4      176.53      116.11      6.94 o 
  17   3  -4      144.72      137.32     10.84 o 
  19   3  -4       86.56      106.60     10.84 o 
  21   3  -4       78.77       86.73     10.84 o 
  23   3  -4       40.14       27.10      9.03 o 
  25   3  -4       40.01       36.14      9.03 o 
 -24   4  -4        4.83        7.23      6.39 o 
 -22   4  -4        0.79        8.03      5.64 o 
 -20   4  -4       63.20       50.06     13.55 o 
 -18   4  -4      195.65      206.38      9.52 o 
 -16   4  -4       19.15       73.07     18.97 o 
 -14   4  -4      251.58      163.36      6.36 o 
 -12   4  -4      225.39      179.33      9.03 o 
 -10   4  -4      123.69      146.23      8.13 o 
  -8   4  -4      610.84      462.57     10.22 o 
  -6   4  -4     1830.09     1741.09     24.89 o 
  -4   4  -4     1944.63     1810.43     34.33 o 
  -2   4  -4      531.28      562.80      7.15 o 
   0   4  -4      348.19      310.45      8.77 o 
   2   4  -4     2844.53     2759.58     24.80 o 
   4   4  -4      570.16      619.94      8.65 o 
   6   4  -4      870.49      862.76     14.05 o 
   8   4  -4     2162.32     2194.50     30.00 o 
  10   4  -4     1312.48     1384.72     27.10 o 
  12   4  -4      175.43      189.87      7.67 o 
  14   4  -4      763.68      757.82     41.56 o 
  16   4  -4        6.12        6.32      6.32 o 
  18   4  -4       69.01       75.89      9.03 o 
  20   4  -4       55.30       45.17      9.03 o 
  22   4  -4       10.06        9.03      9.03 o 
  24   4  -4        1.18        9.03      9.03 o 
 -23   5  -4       31.02       40.33      6.94 o 
 -21   5  -4       28.21       41.56      6.39 o 
 -19   5  -4        5.17       -3.61      7.23 o 
 -17   5  -4       24.35       40.49     14.45 o 
 -15   5  -4       57.51       39.37      5.11 o 
 -13   5  -4      442.13      518.66     12.78 o 
 -11   5  -4      232.63      143.86     12.65 o 
  -9   5  -4     1929.52     1933.30     28.11 o 
  -7   5  -4      280.12      294.00      8.23 o 
  -5   5  -4     3439.94     3618.65     46.62 o 
  -3   5  -4     2655.85     3204.18     29.13 o 
  -1   5  -4       48.14       40.51      3.87 o 
   1   5  -4     1350.97     1474.21     14.62 o 
   3   5  -4     1015.12      867.92      9.38 o 
   5   5  -4      242.58      278.40      6.26 o 
   7   5  -4      333.72      317.73      8.23 o 
   9   5  -4       19.83       28.33      4.34 o 
  11   5  -4      657.91      701.27     14.05 o 
  13   5  -4      533.35      484.63     12.09 o 
  15   5  -4      166.50      170.26     13.55 o 
  17   5  -4       30.24       31.65      5.11 o 
  19   5  -4       90.93       70.47     10.84 o 
  21   5  -4       20.40       16.26      9.03 o 
  23   5  -4       57.65       88.53     12.65 o 
 -22   6  -4       12.04       19.87      7.23 o 
 -20   6  -4        3.82       -1.81      5.11 o 
 -18   6  -4       36.41       36.23      6.39 o 
 -16   6  -4       28.99       31.25      5.64 o 
 -14   6  -4       46.73       38.46     14.45 o 
 -12   6  -4      249.82      351.48     11.50 o 
 -10   6  -4      441.70      337.88     10.22 o 
  -8   6  -4      136.89      116.60      6.39 o 
  -6   6  -4     1032.36      999.92     17.21 o 
  -4   6  -4      389.36      323.39      5.82 o 
  -2   6  -4       26.11       21.75      3.13 o 
   0   6  -4     1002.87      822.25      9.45 o 
   2   6  -4      144.40      278.44      5.14 o 
   4   6  -4     1195.76     1036.93     13.88 o 
   6   6  -4      538.62      479.74      9.00 o 
   8   6  -4     1860.04     1628.71     24.89 o 
  10   6  -4      552.71      566.51     12.78 o 
  12   6  -4      670.83      773.32     15.93 o 
  14   6  -4      449.03      449.99     12.09 o 
  16   6  -4       33.14       79.87      6.94 o 
  18   6  -4       53.84       55.12      6.39 o 
  20   6  -4      127.46      113.83     12.65 o 
  22   6  -4       35.14       34.33     10.84 o 
 -21   7  -4       63.62       75.81     15.36 o 
 -19   7  -4       25.51       18.97      6.39 o 
 -17   7  -4       24.06       36.95      6.39 o 
 -15   7  -4      536.50      615.51     27.10 o 
 -13   7  -4      182.03      186.17     10.22 o 
 -11   7  -4      206.61      255.39     12.65 o 
  -9   7  -4      300.55      358.84     11.50 o 
  -7   7  -4      222.54      160.15      8.94 o 
  -5   7  -4       80.18       64.40      4.17 o 
  -3   7  -4      498.54      367.81      7.95 o 
  -1   7  -4      354.66      295.48      5.82 o 
   1   7  -4      511.90      683.98      8.97 o 
   3   7  -4      130.41       65.82      4.17 o 
   5   7  -4      478.38      524.22     11.01 o 
   7   7  -4      840.72      814.56     24.39 o 
   9   7  -4      162.22      102.09      6.39 o 
  11   7  -4      405.34      350.56     11.50 o 
  13   7  -4       25.28       52.46      6.39 o 
  15   7  -4       41.51       48.03      6.39 o 
  17   7  -4       85.11       67.77      7.67 o 
  19   7  -4       24.23       18.97      8.13 o 
  21   7  -4       25.41       28.91      9.03 o 
 -20   8  -4       47.16       49.39      7.67 o 
 -18   8  -4      103.67      139.34      8.94 o 
 -16   8  -4       31.87       38.72      6.39 o 
 -14   8  -4      139.06      127.68      8.23 o 
 -12   8  -4      846.69      702.58     15.93 o 
 -10   8  -4      215.55      189.97      9.52 o 
  -8   8  -4      943.35      979.42     19.16 o 
  -6   8  -4      194.62      170.86      8.94 o 
  -4   8  -4      160.91       79.16      5.22 o 
  -2   8  -4      535.56      707.42     12.98 o 
   0   8  -4      284.25      256.66      9.52 o 
   2   8  -4       30.55        4.52      6.32 o 
   4   8  -4      210.12      191.52      8.23 o 
   6   8  -4      154.82      150.88      6.56 o 
   8   8  -4     1711.39     1590.03     28.01 o 
  10   8  -4      224.65      162.12      8.94 o 
  12   8  -4      142.08      130.25      8.23 o 
  14   8  -4      120.92      121.30     11.74 o 
  16   8  -4       50.49       40.09      9.03 o 
  18   8  -4      102.54      106.72      8.94 o 
  20   8  -4      100.51      103.25     14.45 o 
 -17   9  -4       14.13        9.94      8.13 o 
 -15   9  -4       61.66       72.32      7.67 o 
 -13   9  -4       79.37       97.98      8.23 o 
 -11   9  -4       23.17       13.05      5.64 o 
  -9   9  -4        0.74        7.23      5.42 o 
  -7   9  -4      148.29      143.88     16.26 o 
  -5   9  -4      129.18      101.89      7.83 o 
  -3   9  -4      316.77      353.13     10.80 o 
  -1   9  -4      213.39      193.48      8.94 o 
   1   9  -4      124.63      116.88      7.67 o 
   3   9  -4      522.76      502.32     12.78 o 
   5   9  -4       58.46       71.38      6.39 o 
   7   9  -4      644.09      528.18     28.01 o 
   9   9  -4      135.96       95.76     10.84 o 
  11   9  -4      103.58      124.67     12.65 o 
  13   9  -4       36.46       48.78      9.03 o 
  15   9  -4       13.39       27.33      6.39 o 
  17   9  -4        0.99       10.84      6.39 o 
 -14  10  -4        8.29        5.91      6.94 o 
 -12  10  -4       53.08       62.66      7.67 o 
 -10  10  -4       28.08       21.68      6.39 o 
  -8  10  -4       25.65       18.97      6.39 o 
  -6  10  -4        6.35        5.42      7.23 o 
  -4  10  -4       62.74       61.64      6.39 o 
  -2  10  -4       20.29       23.90     12.65 o 
   0  10  -4      139.87      127.12      9.03 o 
   2  10  -4       78.78       83.34      6.94 o 
   4  10  -4       51.61       55.83      6.39 o 
   6  10  -4      189.95      166.01     23.49 o 
   8  10  -4       74.93      112.02     10.84 o 
  10  10  -4        5.19       10.84      9.03 o 
  12  10  -4        2.76       16.26      9.03 o 
  14  10  -4       42.08       39.75     10.84 o 
  16  10  -4        2.85       -5.42      9.03 o 
 -11  11  -4        3.79        0.00      6.39 o 
  -9  11  -4       34.69       30.72      9.03 o 
  -7  11  -4        2.49       19.87      9.03 o 
  -5  11  -4       57.48       53.68      6.39 o 
  -3  11  -4        9.80       19.07      7.23 o 
  -1  11  -4        5.06        8.63      5.64 o 
   1  11  -4        0.34        9.94      5.11 o 
   3  11  -4        5.70       12.45      6.32 o 
   5  11  -4       19.51        3.61      5.11 o 
   7  11  -4      161.88      209.65     10.22 o 
   9  11  -4        7.19        5.42      9.03 o 
  11  11  -4       72.21       59.62     10.84 o 
  13  11  -4        0.70        3.61      9.03 o 
  -8  12  -4        7.36       -3.61      9.03 o 
  -6  12  -4        5.28       14.45      9.03 o 
  -4  12  -4       21.47       34.42      6.39 o 
  -2  12  -4       11.32        9.94      6.39 o 
   0  12  -4       12.02       18.97      6.39 o 
   2  12  -4       24.85       23.49      6.39 o 
   4  12  -4        7.36       17.16      6.39 o 
   6  12  -4       24.70       25.30      6.39 o 
   8  12  -4       37.80       34.33     10.84 o 
 -25   1  -3      118.51       88.53     10.84 o 
 -23   1  -3       17.68       37.94      7.23 o 
 -21   1  -3      387.12      369.28     10.48 o 
 -19   1  -3      214.23      218.45      6.23 o 
 -17   1  -3      158.14      183.08      5.82 o 
 -15   1  -3      190.96      232.72      5.82 o 
 -13   1  -3      827.29      868.30     10.36 o 
 -11   1  -3      785.21      689.67      8.33 o 
  -9   1  -3        8.38       13.40      1.81 o 
  -7   1  -3     5652.57     5937.42     51.04 o 
  -5   1  -3    12335.66    12650.70    106.37 o 
  -3   1  -3    17635.15    16747.45    164.11 o 
  -1   1  -3      242.51      238.72      7.23 o 
   1   1  -3      365.70      433.82      9.03 o 
   3   1  -3      354.80      372.21      6.39 o 
   5   1  -3     6522.05     6498.00     78.50 o 
   7   1  -3      885.21     1052.88     20.78 o 
   9   1  -3      594.68      551.26      7.95 o 
  11   1  -3      232.00      210.57      9.56 o 
  13   1  -3      637.12      705.05     10.63 o 
  15   1  -3       13.79       15.49      4.34 o 
  17   1  -3       69.08       50.66      5.11 o 
  19   1  -3      209.04      173.45      8.94 o 
  21   1  -3       22.07       12.65      7.23 o 
  23   1  -3        4.68       -1.81      7.23 o 
  25   1  -3       22.69       21.68      9.03 o 
 -24   2  -3       75.64       90.67      7.67 o 
 -22   2  -3      178.88      180.84      8.94 o 
 -20   2  -3       47.44       77.64      5.98 o 
 -18   2  -3     1150.77     1178.84     13.98 o 
 -16   2  -3      602.48      485.24      8.05 o 
 -14   2  -3      170.96      236.16      5.31 o 
 -12   2  -3     1156.44     1192.20     13.08 o 
 -10   2  -3     1547.48     1580.91     15.79 o 
  -8   2  -3     2368.11     2015.47     21.54 o 
  -6   2  -3     6586.99     7069.08     70.92 o 
  -4   2  -3      822.57      922.70     17.16 o 
  -2   2  -3    36494.27    41619.25    498.25 o 
   0   2  -3    18641.69    17922.98    171.75 o 
   2   2  -3    22762.90    22629.18    220.68 o 
   4   2  -3     9119.36     8373.62    100.83 o 
   6   2  -3     1296.88     1840.57     24.89 o 
   8   2  -3      722.96      791.20     12.09 o 
  10   2  -3      647.05      835.74     13.37 o 
  12   2  -3     1643.64     1463.48     28.01 o 
  14   2  -3      939.17      831.82     15.17 o 
  16   2  -3        7.88        5.42      7.23 o 
  18   2  -3      265.42      254.76     14.45 o 
  20   2  -3       23.40       30.72      9.03 o 
  22   2  -3       34.81       45.17      9.03 o 
  24   2  -3       57.47       59.62     10.84 o 
  26   2  -3        5.72        7.23      9.03 o 
 -25   3  -3       51.27       52.40      6.94 o 
 -23   3  -3        9.27       27.16      6.39 o 
 -21   3  -3       52.45       65.10      6.39 o 
 -19   3  -3       70.33       37.66      6.32 o 
 -17   3  -3      117.92      141.02      5.85 o 
 -15   3  -3     2806.53     3153.52     30.01 o 
 -13   3  -3      607.79      553.17      9.57 o 
 -11   3  -3      752.03      670.62      9.57 o 
  -9   3  -3     9141.06     9352.14     93.51 o 
  -7   3  -3      988.23      963.06     15.33 o 
  -5   3  -3    15466.02    15188.45    180.13 o 
  -3   3  -3     2018.58     2335.87     30.00 o 
  -1   3  -3     5771.83     6449.11     54.87 o 
   1   3  -3    10265.83     9885.18     95.97 o 
   3   3  -3     5994.07     5605.71     99.85 o 
   5   3  -3     1608.55     1819.47     24.27 o 
   7   3  -3     2711.50     2637.12     37.94 o 
   9   3  -3     1034.69      837.46     14.05 o 
  11   3  -3      159.76      142.07     12.65 o 
  13   3  -3     2003.90     2062.46     29.30 o 
  15   3  -3     1198.16     1181.41     20.32 o 
  17   3  -3       13.11        9.03      7.23 o 
  19   3  -3      215.45      278.25     14.45 o 
  21   3  -3       82.05       81.31     10.84 o 
  23   3  -3       45.93       59.62     10.84 o 
  25   3  -3       24.41       18.07      9.03 o 
 -24   4  -3       59.45       71.62      9.03 o 
 -22   4  -3        8.45        9.03      7.23 o 
 -20   4  -3       34.58       61.64      6.39 o 
 -18   4  -3      600.59      610.39     18.97 o 
 -16   4  -3      102.76       77.44     10.84 o 
 -14   4  -3     3220.88     3056.31     33.68 o 
 -12   4  -3      169.46      167.99      9.94 o 
 -10   4  -3     2111.13     2169.12     30.66 o 
  -8   4  -3        2.13       12.65      3.83 o 
  -6   4  -3     4958.22     6263.43     79.21 o 
  -4   4  -3     5084.03     4859.03     60.68 o 
  -2   4  -3     2492.88     3146.18     28.22 o 
   0   4  -3     1081.89      792.61      8.33 o 
   2   4  -3     1098.89     1340.70     12.81 o 
   4   4  -3     6294.75     6261.94     63.62 o 
   6   4  -3     2452.00     2368.53     40.65 o 
   8   4  -3     2704.15     2061.33     28.73 o 
  10   4  -3     1898.49     2384.19     35.23 o 
  12   4  -3      598.04      682.81     13.37 o 
  14   4  -3     1112.47     1059.54     18.97 o 
  16   4  -3      344.43      409.78     17.16 o 
  18   4  -3      198.12      220.43     14.45 o 
  20   4  -3      116.31       77.69     10.84 o 
  22   4  -3       42.42       27.10      9.03 o 
  24   4  -3       77.13       48.78     10.84 o 
 -23   5  -3       71.92       88.09     23.49 o 
 -21   5  -3        9.86        3.61      5.11 o 
 -19   5  -3       34.14       26.20      6.39 o 
 -17   5  -3       45.90       47.60      6.39 o 
 -15   5  -3      185.24      229.47      9.52 o 
 -13   5  -3     1212.62     1024.14     24.39 o 
 -11   5  -3      317.97      320.31     12.65 o 
  -9   5  -3     1491.08     1440.52     22.33 o 
  -7   5  -3     1191.09     1199.86     19.16 o 
  -5   5  -3    10054.82    10633.16    130.30 o 
  -3   5  -3     1630.80     1300.38     15.39 o 
  -1   5  -3     3785.59     4198.27     37.24 o 
   1   5  -3     2031.68     1593.36     15.32 o 
   3   5  -3      401.03      312.03      5.32 o 
   5   5  -3      326.50      428.41      7.61 o 
   7   5  -3     3399.17     3603.74     46.62 o 
   9   5  -3        6.81        5.42      3.83 o 
  11   5  -3       45.53       37.06      5.11 o 
  13   5  -3     1289.76     1015.33     20.78 o 
  15   5  -3      584.48      579.99     14.05 o 
  17   5  -3      148.28      133.93      8.23 o 
  19   5  -3      299.79      280.06     16.26 o 
  21   5  -3       16.13       16.26      9.03 o 
  23   5  -3      131.76      146.35     14.45 o 
 -22   6  -3       63.17       81.23      8.13 o 
 -20   6  -3       67.21       58.08      8.13 o 
 -18   6  -3      124.26      129.84      8.23 o 
 -16   6  -3      686.43      673.80     22.59 o 
 -14   6  -3      494.73      503.47     13.37 o 
 -12   6  -3      213.96      202.38      8.94 o 
 -10   6  -3      168.03      117.55      6.39 o 
  -8   6  -3      173.42      149.99      7.67 o 
  -6   6  -3     1812.45     1846.58     26.83 o 
  -4   6  -3      988.16     1026.23     11.69 o 
  -2   6  -3     1596.70     1978.88     19.41 o 
   0   6  -3      283.32      431.97      6.73 o 
   2   6  -3      160.80      154.46      4.23 o 
   4   6  -3      712.19      694.57     14.82 o 
   6   6  -3      218.46      215.71      6.26 o 
   8   6  -3       77.20       88.92      5.64 o 
  10   6  -3     1587.85     1460.41     30.72 o 
  12   6  -3     1365.85     1391.65     23.49 o 
  14   6  -3      263.88      258.58     10.22 o 
  16   6  -3      253.00      338.55     16.26 o 
  18   6  -3       84.53       86.92      9.94 o 
  20   6  -3      120.56       92.15     12.65 o 
  22   6  -3       31.74       30.72     10.84 o 
 -21   7  -3       10.61        2.71      6.39 o 
 -19   7  -3       16.20       11.74      6.39 o 
 -17   7  -3      145.75      163.20      9.52 o 
 -15   7  -3      196.66      231.17     13.55 o 
 -13   7  -3      398.20      421.91     12.78 o 
 -11   7  -3      187.69      195.74     10.84 o 
  -9   7  -3       27.18       10.84      5.11 o 
  -7   7  -3      101.23       91.25      6.39 o 
  -5   7  -3       71.59       68.57      3.31 o 
  -3   7  -3      529.69      516.47      9.99 o 
  -1   7  -3      557.25      551.20      8.90 o 
   1   7  -3      282.86      295.57      8.04 o 
   3   7  -3     1793.91     1682.29     20.86 o 
   5   7  -3      267.10      209.97      6.90 o 
   7   7  -3      106.04       71.43      5.64 o 
   9   7  -3       52.24       96.31      7.23 o 
  11   7  -3      321.65      331.55     11.50 o 
  13   7  -3      456.97      507.72     14.05 o 
  15   7  -3      129.57      156.39     17.16 o 
  17   7  -3      106.78       94.09      7.67 o 
  19   7  -3      170.28      169.71      9.52 o 
  21   7  -3       22.63       19.87     10.84 o 
 -20   8  -3        4.58        2.71      9.94 o 
 -18   8  -3       71.54       95.35      8.23 o 
 -16   8  -3      116.14       91.32      7.67 o 
 -14   8  -3      120.27      143.31      9.03 o 
 -12   8  -3       94.65      107.83     10.84 o 
 -10   8  -3      355.70      357.51     15.36 o 
  -8   8  -3       61.02       46.23      6.39 o 
  -6   8  -3       38.68       57.78      4.79 o 
  -4   8  -3      582.12      604.63     10.75 o 
  -2   8  -3      344.51      276.95      7.61 o 
   0   8  -3       51.60       61.72      9.94 o 
   2   8  -3      215.82      165.14      6.56 o 
   4   8  -3      494.97      536.64     10.43 o 
   6   8  -3      868.64      813.43     12.84 o 
   8   8  -3     1265.60     1295.55     23.00 o 
  10   8  -3      177.17      235.82     10.22 o 
  12   8  -3       81.79      100.56     10.84 o 
  14   8  -3       35.09       30.34      6.39 o 
  16   8  -3       59.73       70.99     12.65 o 
  18   8  -3       11.58        6.32      9.94 o 
  20   8  -3        5.73        9.94      6.39 o 
 -17   9  -3       42.17       32.66      6.94 o 
 -15   9  -3        7.94       12.65      6.39 o 
 -13   9  -3       51.37       40.67      6.39 o 
 -11   9  -3      257.09      316.41     24.39 o 
  -9   9  -3       37.79       33.45      6.39 o 
  -7   9  -3      385.07      374.09     11.50 o 
  -5   9  -3      252.45      169.28      6.90 o 
  -3   9  -3      375.04      361.86      9.00 o 
  -1   9  -3        4.40        6.32      5.11 o 
   1   9  -3       73.51       83.88     14.45 o 
   3   9  -3       86.08       40.23      5.64 o 
   5   9  -3      387.30      507.52     18.97 o 
   7   9  -3       49.66       46.52      6.39 o 
   9   9  -3      208.46      225.23     16.26 o 
  11   9  -3       36.49       43.44      6.39 o 
  13   9  -3       92.40       93.99      7.67 o 
  15   9  -3      104.17       92.71      8.23 o 
  17   9  -3       67.27       79.44      8.13 o 
 -16  10  -3       27.20       35.23      6.94 o 
 -14  10  -3        7.81        0.90      6.39 o 
 -12  10  -3      145.27      102.04     16.26 o 
 -10  10  -3        3.44       14.66      5.64 o 
  -8  10  -3       56.08       70.04      6.94 o 
  -6  10  -3      114.49       96.84      5.85 o 
  -4  10  -3      202.72      205.38      9.52 o 
  -2  10  -3      187.98      157.53      8.94 o 
   0  10  -3       32.12       20.08      5.64 o 
   2  10  -3       28.78       43.40      6.39 o 
   4  10  -3        5.65        9.94      5.11 o 
   6  10  -3      169.65      150.75     10.84 o 
   8  10  -3       26.95       27.10      9.03 o 
  10  10  -3      142.74      130.09     12.65 o 
  12  10  -3       29.41       36.14      9.03 o 
  14  10  -3       24.22       19.87      9.03 o 
  16  10  -3        1.17       -3.61      9.03 o 
 -13  11  -3       34.25       50.10      7.67 o 
 -11  11  -3       66.48       89.93      8.23 o 
  -9  11  -3       62.05       97.57     12.65 o 
  -7  11  -3        2.98        3.61      7.23 o 
  -5  11  -3       20.89       23.09      5.64 o 
  -3  11  -3        9.43       38.72      6.39 o 
  -1  11  -3        9.70        5.42      5.11 o 
   1  11  -3       54.68       47.60      6.39 o 
   3  11  -3        8.63        1.81      5.11 o 
   5  11  -3       15.83       14.45      6.39 o 
   7  11  -3       73.69       51.49      6.94 o 
   9  11  -3        8.08        3.61      9.03 o 
  11  11  -3        7.86       14.45      9.03 o 
  13  11  -3       41.63       45.17     10.84 o 
  -8  12  -3        7.23        9.03      9.03 o 
  -6  12  -3       70.66       72.27     10.84 o 
  -4  12  -3       22.44       18.97      6.39 o 
  -2  12  -3        4.89        3.61      5.11 o 
   0  12  -3       41.47       38.03      6.39 o 
   2  12  -3        3.84       15.36      6.39 o 
   4  12  -3       12.54        6.83      5.64 o 
   6  12  -3        1.01       -2.71      6.39 o 
   8  12  -3       17.10       37.94     10.84 o 
 -24   0  -2      119.24      126.48     10.84 o 
 -22   0  -2      333.01      340.40     14.45 o 
 -20   0  -2      104.39      114.80      6.39 o 
 -18   0  -2      293.95      285.54     28.01 o 
 -16   0  -2      375.66      451.73     12.65 o 
 -14   0  -2      994.43      958.31     15.93 o 
 -12   0  -2     4460.98     5423.04     67.71 o 
 -10   0  -2      642.86      576.47     10.22 o 
  -8   0  -2     1878.50     1544.04     21.72 o 
  -6   0  -2    83766.24    82860.25   1006.70 o 
  -4   0  -2     3512.57     4082.39     49.18 o 
  -2   0  -2    19854.72    21490.17    266.36 o 
   4   0  -2    19780.48    19881.60    238.75 o 
   6   0  -2    33372.54    37128.19    441.70 o 
   8   0  -2      713.13      667.38     18.97 o 
  10   0  -2    14799.00    17535.26    206.68 o 
  12   0  -2      741.67      587.21     10.36 o 
  14   0  -2     2658.54     2965.64     40.11 o 
  16   0  -2      521.93      605.28     19.87 o 
  18   0  -2     1092.44      897.99     25.30 o 
  20   0  -2       35.64       30.72      9.03 o 
  22   0  -2       96.14       93.95     10.84 o 
  24   0  -2      163.64      191.52     14.45 o 
  26   0  -2       20.19       48.78     10.84 o 
 -25   1  -2      242.82      314.39     16.26 o 
 -23   1  -2       83.27       85.17      9.94 o 
 -21   1  -2      139.59      169.98      6.23 o 
 -19   1  -2     1102.01     1087.95     13.31 o 
 -17   1  -2      870.33      841.68     11.05 o 
 -15   1  -2      406.19      318.11      6.73 o 
 -13   1  -2       18.60       22.60      2.71 o 
 -11   1  -2     9389.66     8945.20     78.14 o 
  -9   1  -2      736.89      526.56      7.30 o 
  -7   1  -2      226.22      275.87      4.01 o 
  -5   1  -2    48380.29    47713.21    467.29 o 
  -3   1  -2    53689.18    55289.91    534.06 o 
  -1   1  -2     6357.76     6864.35     79.84 o 
   1   1  -2     4560.68     4400.68     43.11 o 
   3   1  -2     9996.85    10164.50    121.29 o 
   5   1  -2     5529.18     6296.88     75.25 o 
   7   1  -2     7276.67     7557.97     75.73 o 
   9   1  -2     4401.41     4228.65     55.95 o 
  11   1  -2     2442.47     2825.68     26.28 o 
  13   1  -2     3042.85     3040.64     33.28 o 
  15   1  -2      866.80      749.23     11.69 o 
  17   1  -2      131.40      137.45      8.23 o 
  19   1  -2      450.29      460.85     12.78 o 
  21   1  -2      208.73      216.95      8.94 o 
  23   1  -2       40.40       48.55      7.23 o 
  25   1  -2       20.92       19.87      6.39 o 
 -24   2  -2       39.39       65.68     14.45 o 
 -22   2  -2        6.63       -5.42      5.42 o 
 -20   2  -2       57.77       43.40      6.39 o 
 -18   2  -2      416.38      367.83      8.87 o 
 -16   2  -2      874.89      839.74     10.78 o 
 -14   2  -2      787.87      890.81     10.78 o 
 -12   2  -2      887.15     1190.92     12.86 o 
 -10   2  -2      803.29      810.09     11.09 o 
  -8   2  -2     3598.76     3213.57     33.02 o 
  -6   2  -2     4681.11     4407.85     44.83 o 
  -4   2  -2    13003.87    13237.11    189.72 o 
  -2   2  -2    66728.61    67315.53    788.88 o 
   0   2  -2     5387.35     5730.18     49.44 o 
   2   2  -2     8427.39     7987.11     78.90 o 
   4   2  -2     9418.31     9050.15    108.51 o 
   6   2  -2      620.66      709.32     11.50 o 
   8   2  -2      153.27      109.32      5.11 o 
  10   2  -2      473.46      458.90      9.52 o 
  12   2  -2      122.87      116.49      5.64 o 
  14   2  -2      883.88      991.97     16.46 o 
  16   2  -2      101.99      120.51      6.94 o 
  18   2  -2      442.14      504.10     18.07 o 
  20   2  -2       11.36       28.91      7.23 o 
  22   2  -2      130.99      102.99     10.84 o 
  24   2  -2       41.98       23.49      9.03 o 
  26   2  -2        9.24       30.72     10.84 o 
 -25   3  -2        7.61       16.26      7.23 o 
 -23   3  -2      100.06       67.20      6.94 o 
 -21   3  -2       98.61      102.73      8.13 o 
 -19   3  -2      142.33      122.89      7.67 o 
 -17   3  -2       44.20       29.12      3.97 o 
 -15   3  -2      432.95      439.87     10.72 o 
 -13   3  -2      176.26      172.02      5.26 o 
 -11   3  -2       77.12       33.75      4.97 o 
  -9   3  -2      209.75      146.58      4.63 o 
  -7   3  -2      843.98     1044.37     15.33 o 
  -5   3  -2     1464.95     1316.05     18.49 o 
  -3   3  -2     6787.53     7017.37     69.52 o 
  -1   3  -2    13719.53    14115.31    123.62 o 
   1   3  -2     2443.90     2209.84     19.64 o 
   3   3  -2      497.53      442.38      5.14 o 
   5   3  -2      458.96      434.56      7.67 o 
   7   3  -2     1623.17     1520.97     21.05 o 
   9   3  -2     1051.95     1138.21     17.21 o 
  11   3  -2     1122.92     1058.78     17.21 o 
  13   3  -2      326.43      295.88     11.74 o 
  15   3  -2      192.17      233.18      8.23 o 
  17   3  -2       31.66       26.23      5.11 o 
  19   3  -2        2.93        7.23      7.23 o 
  21   3  -2      128.79      159.00     12.65 o 
  23   3  -2       63.24       48.78      9.03 o 
  25   3  -2        5.15       10.84      9.03 o 
 -24   4  -2       33.73       56.93      7.67 o 
 -22   4  -2       26.39       22.59      6.39 o 
 -20   4  -2       62.43       74.59      6.94 o 
 -18   4  -2        7.65        3.61      7.23 o 
 -16   4  -2      171.57      183.43      8.94 o 
 -14   4  -2      929.67      952.62     13.30 o 
 -12   4  -2       67.46       38.03      5.11 o 
 -10   4  -2       37.42       29.93      5.42 o 
  -8   4  -2     1484.07     1600.85     23.00 o 
  -6   4  -2      630.69      492.36     10.22 o 
  -4   4  -2      105.56      142.23      4.79 o 
  -2   4  -2     1046.46     1021.83     10.14 o 
   0   4  -2      429.98      346.30      4.91 o 
   2   4  -2     2331.42     1725.29     18.52 o 
   4   4  -2      902.44      797.82      8.46 o 
   6   4  -2     1287.03     1145.73     21.68 o 
   8   4  -2        8.60       23.04      5.42 o 
  10   4  -2      612.92      559.46     11.74 o 
  12   4  -2       47.21       31.65      5.11 o 
  14   4  -2      559.31      544.99     15.36 o 
  16   4  -2      119.45       93.28      6.94 o 
  18   4  -2       61.65       59.68      6.39 o 
  20   4  -2       73.18       59.62      9.03 o 
  22   4  -2        0.67      -10.84      7.23 o 
  24   4  -2        2.41       -7.23      7.23 o 
 -23   5  -2       12.88       16.26      7.23 o 
 -21   5  -2       19.68       11.74      6.39 o 
 -19   5  -2       38.02       31.85      6.39 o 
 -17   5  -2      254.73      247.55     10.22 o 
 -15   5  -2      417.80      407.54     11.50 o 
 -13   5  -2     1113.75     1009.40     19.16 o 
 -11   5  -2       16.68       13.69      8.13 o 
  -9   5  -2       24.45       23.49      4.34 o 
  -7   5  -2      235.38      248.28      9.03 o 
  -5   5  -2     1144.15     1329.14     21.56 o 
  -3   5  -2     2964.20     2744.21     25.51 o 
  -1   5  -2     1288.47     1258.70     12.86 o 
   1   5  -2     2667.30     2300.30     21.44 o 
   3   5  -2      321.87      434.26      6.06 o 
   5   5  -2     1117.58     1472.10     14.52 o 
   7   5  -2      348.62      323.57      5.62 o 
   9   5  -2      307.45      304.42     16.26 o 
  11   5  -2      548.06      606.22     12.78 o 
  13   5  -2     1091.47     1191.25     21.05 o 
  15   5  -2      256.09      204.17      8.94 o 
  17   5  -2       47.30       49.70      6.39 o 
  19   5  -2        4.61        9.03      9.03 o 
  21   5  -2       13.43        1.81      7.23 o 
  23   5  -2       64.63       65.05     10.84 o 
 -22   6  -2       21.22       27.33      6.39 o 
 -20   6  -2       49.30       61.84      6.94 o 
 -18   6  -2        5.04       27.67      5.64 o 
 -16   6  -2      878.84      960.77     20.78 o 
 -14   6  -2      557.34      537.22     23.49 o 
 -12   6  -2      236.21      276.41     13.55 o 
 -10   6  -2       93.74       47.51      8.13 o 
  -8   6  -2      143.51      143.42     16.26 o 
  -6   6  -2     1098.35     1217.20     15.62 o 
  -4   6  -2      150.05      132.54      4.96 o 
  -2   6  -2     1862.85     1721.03     17.38 o 
   0   6  -2     1524.39     1387.23     14.41 o 
   2   6  -2     1426.60     1076.37     11.90 o 
   4   6  -2     1223.98     1298.80     13.93 o 
   6   6  -2      479.43      458.96      8.35 o 
   8   6  -2      229.32      283.67      8.94 o 
  10   6  -2     3147.41     3050.91     42.10 o 
  12   6  -2       90.62       77.24     10.84 o 
  14   6  -2      340.66      388.47     12.09 o 
  16   6  -2       68.81       72.32      7.67 o 
  18   6  -2       15.81       16.58      8.13 o 
  20   6  -2       28.17       30.72      9.03 o 
  22   6  -2       97.66       83.11     10.84 o 
 -21   7  -2       22.01       11.74      6.39 o 
 -19   7  -2       29.84       39.52      6.94 o 
 -17   7  -2      147.85      164.63     13.55 o 
 -15   7  -2      314.83      327.94     11.50 o 
 -13   7  -2      118.00      161.65     12.65 o 
 -11   7  -2      699.05      794.12     27.10 o 
  -9   7  -2      941.86      945.02     17.89 o 
  -7   7  -2      183.16      223.37     10.49 o 
  -5   7  -2       81.24       58.88      5.74 o 
  -3   7  -2       92.97      114.49      4.38 o 
  -1   7  -2     1221.36     1269.41     13.98 o 
   1   7  -2       24.85       17.74      2.71 o 
   3   7  -2      232.19      175.87      6.26 o 
   5   7  -2      236.14      163.49      6.26 o 
   7   7  -2       94.32      161.19      6.26 o 
   9   7  -2      105.22      105.28      6.94 o 
  11   7  -2      277.55      300.86     10.22 o 
  13   7  -2     1814.28     1781.25     33.43 o 
  15   7  -2      115.83      127.69      8.94 o 
  17   7  -2       36.13       36.95      6.39 o 
  19   7  -2       46.29       56.39      6.94 o 
  21   7  -2      100.66      126.48     14.45 o 
 -20   8  -2       17.84        9.94      6.39 o 
 -18   8  -2      125.56      136.15     18.07 o 
 -16   8  -2        2.50       -1.81      5.11 o 
 -14   8  -2      575.25      600.41     18.07 o 
 -12   8  -2      469.18      456.22     12.78 o 
 -10   8  -2      265.22      289.14     11.50 o 
  -8   8  -2      232.30      260.19     10.22 o 
  -6   8  -2      124.85      150.59      6.11 o 
  -4   8  -2      641.59      680.62     11.47 o 
  -2   8  -2     1607.49     1425.31     15.91 o 
   0   8  -2     1034.08      924.60     11.69 o 
   2   8  -2      584.03      429.25      9.00 o 
   4   8  -2       69.76       47.27      4.45 o 
   6   8  -2      327.22      413.17      9.39 o 
   8   8  -2      609.84      618.90     14.05 o 
  10   8  -2     1628.65     1698.43     28.11 o 
  12   8  -2      308.96      262.04     10.22 o 
  14   8  -2      282.13      237.95     22.59 o 
  16   8  -2       37.67       35.44      6.39 o 
  18   8  -2      131.96      125.89      8.94 o 
  20   8  -2       18.45       31.69      7.67 o 
 -17   9  -2       93.79      100.48      8.94 o 
 -15   9  -2        0.41       -5.82      5.64 o 
 -13   9  -2        3.59       -0.40      5.64 o 
 -11   9  -2       67.22       93.13      7.67 o 
  -9   9  -2      116.63      163.52      8.94 o 
  -7   9  -2       88.93      122.19      6.23 o 
  -5   9  -2       98.15       70.74      5.22 o 
  -3   9  -2      174.82      135.53      6.26 o 
  -1   9  -2      205.43      184.58      8.94 o 
   1   9  -2      247.90      199.55     12.65 o 
   3   9  -2      251.72      230.54      8.94 o 
   5   9  -2      478.19      454.80     10.43 o 
   7   9  -2      344.93      418.43      9.70 o 
   9   9  -2      218.66      237.37     12.65 o 
  11   9  -2       45.38       45.17      6.39 o 
  13   9  -2       83.18       68.35      7.67 o 
  15   9  -2       31.38       43.66      7.67 o 
  17   9  -2        1.52        7.23      6.39 o 
 -16  10  -2       23.59       31.45      6.94 o 
 -14  10  -2       39.32       29.57      6.94 o 
 -12  10  -2       35.62       36.48      6.94 o 
 -10  10  -2       65.12       52.08      7.23 o 
  -8  10  -2       49.71       51.67      6.94 o 
  -6  10  -2       12.75       19.81      4.45 o 
  -4  10  -2       21.13       21.96      5.11 o 
  -2  10  -2      238.45      231.66      9.52 o 
   0  10  -2      402.14      372.59     33.43 o 
   2  10  -2        8.43        1.81      9.03 o 
   4  10  -2      101.66      113.11      7.67 o 
   6  10  -2       75.22       61.06     15.36 o 
   8  10  -2       92.83       72.27     10.84 o 
  10  10  -2       47.81       43.36      9.03 o 
  12  10  -2       57.80       84.92     10.84 o 
  14  10  -2       22.96       28.91      9.03 o 
  16  10  -2        2.35        3.61      9.03 o 
 -13  11  -2        2.11       15.28      9.03 o 
 -11  11  -2        3.70        2.71      6.39 o 
  -9  11  -2        5.60       -1.00      7.23 o 
  -7  11  -2       25.21       27.10      9.03 o 
  -5  11  -2       11.36       21.68      5.64 o 
  -3  11  -2      182.75      206.61     12.65 o 
  -1  11  -2        5.70        0.00      5.11 o 
   1  11  -2       11.43       19.07      5.64 o 
   3  11  -2        3.99       -2.71      5.11 o 
   5  11  -2       37.46       43.63      9.03 o 
   7  11  -2       19.14       13.45      5.64 o 
   9  11  -2       50.06       45.17     10.84 o 
  11  11  -2        5.63       25.30      9.03 o 
  13  11  -2        3.89       10.84      9.03 o 
  -8  12  -2       10.74        0.00      7.23 o 
  -6  12  -2        3.78        5.42      7.23 o 
  -4  12  -2        2.78       12.45      5.64 o 
  -2  12  -2       24.04       31.49      6.39 o 
   0  12  -2        0.23        3.61      5.64 o 
   2  12  -2        7.14        5.02      5.64 o 
   4  12  -2       13.94       10.64      5.64 o 
   6  12  -2       17.40       34.05      6.94 o 
   8  12  -2       25.05       30.72     10.84 o 
 -25   1  -1       62.91       60.54      6.39 o 
 -23   1  -1       29.43       31.65      6.39 o 
 -21   1  -1       74.43       81.89      4.52 o 
 -19   1  -1      115.48      143.21      7.30 o 
 -17   1  -1      337.58      303.84      6.97 o 
 -15   1  -1      249.49      271.79      6.06 o 
 -13   1  -1     1812.25     1823.88     18.07 o 
 -11   1  -1      940.83      918.00      9.94 o 
  -9   1  -1      933.72     1069.15     11.05 o 
  -7   1  -1     6326.07     6079.38     61.19 o 
  -5   1  -1     8727.59     8841.34     86.57 o 
  -3   1  -1     1253.50      856.21      9.00 o 
  -1   1  -1      839.96      669.59     11.75 o 
   1   1  -1     5560.69     5966.95    182.04 o 
   3   1  -1      707.37      856.22     10.80 o 
   5   1  -1    26506.71    27342.94    270.36 o 
   7   1  -1      952.71      748.37     12.00 o 
   9   1  -1     1371.13     1405.41     13.71 o 
  11   1  -1     2883.95     3358.17     29.91 o 
  13   1  -1     1636.62     1690.30     18.52 o 
  15   1  -1       46.97       57.89      3.72 o 
  17   1  -1      104.77       97.60      6.39 o 
  19   1  -1        2.18       13.55      5.11 o 
  21   1  -1       92.22       69.42     11.74 o 
  23   1  -1       55.62       41.06      7.23 o 
  25   1  -1        7.34        5.02     11.74 o 
 -26   2  -1        7.66       13.55      6.39 o 
 -24   2  -1      253.88      232.05     14.45 o 
 -22   2  -1      252.13      246.90     10.80 o 
 -20   2  -1       40.28       55.09      5.75 o 
 -18   2  -1      190.56      223.90      6.48 o 
 -16   2  -1      151.53      188.05      5.31 o 
 -14   2  -1      152.07      137.69      4.38 o 
 -12   2  -1      484.92      549.48      9.00 o 
 -10   2  -1     1462.93     1450.15     17.29 o 
  -8   2  -1      276.52      271.73      5.64 o 
  -6   2  -1      987.86      949.57     13.37 o 
  -4   2  -1    40470.57    40262.59    486.73 o 
  -2   2  -1    10272.31    10966.79    106.73 o 
   0   2  -1    37381.69    37801.62    366.61 o 
   2   2  -1     6355.85     5969.59     69.38 o 
   4   2  -1      727.75      850.83     12.09 o 
   6   2  -1       90.95       58.04      3.83 o 
   8   2  -1     4279.05     4646.24     71.37 o 
  10   2  -1      689.66      965.12     11.14 o 
  12   2  -1      329.62      383.61      5.97 o 
  14   2  -1      196.24      169.84      5.85 o 
  16   2  -1       64.32       52.19      4.45 o 
  18   2  -1      473.79      454.31     18.07 o 
  20   2  -1       67.95       73.80      6.94 o 
  22   2  -1       65.44       50.59      9.03 o 
  24   2  -1      116.61      122.86     12.65 o 
  26   2  -1        9.90       18.07     10.84 o 
 -25   3  -1      121.48      143.56     10.84 o 
 -23   3  -1       18.85       13.55      6.39 o 
 -21   3  -1        2.77        4.52      5.11 o 
 -19   3  -1      418.47      468.00     10.05 o 
 -17   3  -1     1247.78     1220.18     17.02 o 
 -15   3  -1      889.38      975.58     13.80 o 
 -13   3  -1      137.29      131.50      6.91 o 
 -11   3  -1      298.48      332.60      6.36 o 
  -9   3  -1     1827.83     2025.86     22.19 o 
  -7   3  -1      525.96      498.92     10.84 o 
  -5   3  -1     3704.91     3666.96     45.99 o 
  -3   3  -1    22014.96    20053.96    195.38 o 
  -1   3  -1    13607.87    15112.76    128.45 o 
   1   3  -1    13138.01    12200.04    127.53 o 
   3   3  -1     1729.16     1767.97     22.17 o 
   5   3  -1     3416.40     3131.22     40.23 o 
   7   3  -1      859.56     1006.26     15.93 o 
   9   3  -1     1999.72     1858.00     26.17 o 
  11   3  -1     1712.33     1904.12     20.98 o 
  13   3  -1     1195.31     1102.66     18.49 o 
  15   3  -1     1525.93     1323.03     22.59 o 
  17   3  -1      196.75      249.14     15.36 o 
  19   3  -1       37.56       28.91      9.03 o 
  21   3  -1       84.52       88.53     10.84 o 
  23   3  -1        0.07        5.42      9.03 o 
  25   3  -1       20.32       21.68      9.03 o 
 -24   4  -1        0.46       -4.62      7.23 o 
 -22   4  -1       16.88       18.19      9.94 o 
 -20   4  -1      148.40      123.93      7.67 o 
 -18   4  -1      354.36      435.47     10.05 o 
 -16   4  -1      490.10      536.16     13.37 o 
 -14   4  -1      617.36      608.03     14.05 o 
 -12   4  -1      523.04      476.35      8.51 o 
 -10   4  -1     1620.74     1572.29     23.61 o 
  -8   4  -1     2189.65     1867.58     26.83 o 
  -6   4  -1     2071.53     2002.06     28.11 o 
  -4   4  -1    19828.10    19575.11    191.63 o 
  -2   4  -1     1541.89     1894.23     18.07 o 
   0   4  -1     5552.37     5708.14     49.44 o 
   2   4  -1     4635.03     4914.15     42.88 o 
   4   4  -1      637.84      705.73      7.54 o 
   6   4  -1     4797.07     5134.74     65.12 o 
   8   4  -1     1916.90     1885.99     26.74 o 
  10   4  -1     1413.07     1405.78     22.33 o 
  12   4  -1      130.04      132.14      6.94 o 
  14   4  -1     2067.36     2083.57     30.58 o 
  16   4  -1     1442.07     1186.53     26.20 o 
  18   4  -1      125.84      113.25      6.94 o 
  20   4  -1       64.18       50.59      9.03 o 
  22   4  -1       50.91       41.56      9.03 o 
  24   4  -1      125.73       83.11     12.65 o 
 -23   5  -1       11.29       16.26      6.39 o 
 -21   5  -1       32.81       21.68      5.64 o 
 -19   5  -1      174.41      214.20     10.22 o 
 -17   5  -1      159.00      174.53     14.45 o 
 -15   5  -1      608.65      504.11     14.05 o 
 -13   5  -1     1523.75     1626.53     25.55 o 
 -11   5  -1      174.18      168.98      8.94 o 
  -9   5  -1      138.81      131.70     11.74 o 
  -7   5  -1     2112.99     1964.93     28.11 o 
  -5   5  -1      597.52      496.69      7.95 o 
  -3   5  -1      460.61      760.72      8.78 o 
  -1   5  -1     5483.38     5477.11     47.64 o 
   1   5  -1    14268.58    14237.03    121.22 o 
   3   5  -1     2060.98     2335.48     22.09 o 
   5   5  -1     2578.54     2974.35     27.03 o 
   7   5  -1      591.73      642.36     12.78 o 
   9   5  -1      342.17      293.94      9.94 o 
  11   5  -1      245.43      215.01      8.94 o 
  13   5  -1     1666.21     1506.56     24.89 o 
  15   5  -1      751.26      685.09     15.17 o 
  17   5  -1       68.21       82.83      6.94 o 
  19   5  -1       72.56       82.11      6.94 o 
  21   5  -1       92.55       88.53     10.84 o 
  23   5  -1       34.83       25.30     10.84 o 
 -22   6  -1       59.81       68.11     18.97 o 
 -20   6  -1       29.54       35.44      6.39 o 
 -18   6  -1       90.15       95.55      8.13 o 
 -16   6  -1       64.98       76.63      6.94 o 
 -14   6  -1      391.80      352.26     17.16 o 
 -12   6  -1      183.78      211.37     13.55 o 
 -10   6  -1      862.26      975.77     17.89 o 
  -8   6  -1       88.37      135.98      6.94 o 
  -6   6  -1      211.27      206.52      5.85 o 
  -4   6  -1     1150.09     1000.94     14.87 o 
  -2   6  -1     1166.14     1203.46     12.86 o 
   0   6  -1     4324.34     4526.80     40.86 o 
   2   6  -1     1351.86     1701.46     16.92 o 
   4   6  -1      383.16      410.58      6.41 o 
   6   6  -1      477.62      558.80      9.70 o 
   8   6  -1      153.88      141.14      7.67 o 
  10   6  -1      419.14      363.08     17.16 o 
  12   6  -1     1418.72     1562.99     24.89 o 
  14   6  -1       30.35       36.37      6.39 o 
  16   6  -1      404.10      505.11     13.37 o 
  18   6  -1        4.66        0.00      5.64 o 
  20   6  -1       71.41       86.73     12.65 o 
  22   6  -1       36.90       59.62     10.84 o 
 -21   7  -1        8.14       17.16      6.39 o 
 -19   7  -1      141.51      141.71     15.36 o 
 -17   7  -1      267.65      235.69     10.80 o 
 -15   7  -1      221.99      246.18     10.80 o 
 -13   7  -1      749.76      674.25     15.33 o 
 -11   7  -1      516.83      512.81     17.16 o 
  -9   7  -1      137.10      108.41      9.94 o 
  -7   7  -1      758.26      759.87     18.08 o 
  -5   7  -1       14.20       -0.90      3.13 o 
  -3   7  -1      707.34      786.13     10.43 o 
  -1   7  -1      636.70      544.70      8.13 o 
   1   7  -1     1489.79     1508.64     16.02 o 
   3   7  -1      192.28      201.98      5.31 o 
   5   7  -1      278.60      294.95      7.61 o 
   7   7  -1      395.36      364.43      8.35 o 
   9   7  -1      417.62      392.29     11.50 o 
  11   7  -1      350.49      415.57     12.09 o 
  13   7  -1     1089.39     1179.07     21.72 o 
  15   7  -1      258.62      254.99     10.80 o 
  17   7  -1       94.78       87.64      7.67 o 
  19   7  -1       68.47       53.86      7.23 o 
  21   7  -1       43.51       65.05     10.84 o 
 -20   8  -1       10.58        9.94      6.39 o 
 -18   8  -1       12.42       19.38      6.94 o 
 -16   8  -1       55.98       61.12      9.03 o 
 -14   8  -1      221.50      268.56     10.22 o 
 -12   8  -1       19.65       24.28      5.64 o 
 -10   8  -1      269.76      254.81     21.68 o 
  -8   8  -1      516.68      601.04     11.09 o 
  -6   8  -1      195.71      172.82      5.82 o 
  -4   8  -1        6.71        9.17      3.31 o 
  -2   8  -1      224.80      289.54      6.52 o 
   0   8  -1      205.84      175.59      7.99 o 
   2   8  -1      417.88      448.74      9.39 o 
   4   8  -1      130.46      144.73      7.28 o 
   6   8  -1       52.65       46.14      4.79 o 
   8   8  -1      482.99      573.88     25.30 o 
  10   8  -1      505.33      553.36     16.26 o 
  12   8  -1       12.21        2.71      5.11 o 
  14   8  -1      177.18      187.01     10.22 o 
  16   8  -1      132.90      146.37      8.94 o 
  18   8  -1        7.24        3.61      9.03 o 
  20   8  -1       18.21       28.91      7.67 o 
 -17   9  -1       25.11       16.59      6.94 o 
 -15   9  -1       56.00       70.47      7.67 o 
 -13   9  -1      188.02      183.82     10.80 o 
 -11   9  -1      180.84      185.42      9.52 o 
  -9   9  -1       25.80       25.63      6.39 o 
  -7   9  -1       48.74       56.01      5.22 o 
  -5   9  -1      172.58      104.12      5.85 o 
  -3   9  -1      138.68      146.99      6.26 o 
  -1   9  -1      448.06      469.64     13.55 o 
   1   9  -1      373.77      394.79     11.50 o 
   3   9  -1       22.66       12.17      6.70 o 
   5   9  -1      693.07      651.77     12.14 o 
   7   9  -1      317.57      349.44     13.88 o 
   9   9  -1      119.45       91.63      6.94 o 
  11   9  -1      137.56      142.25     18.07 o 
  13   9  -1       33.94       34.42      6.39 o 
  15   9  -1       87.86       92.47      8.94 o 
  17   9  -1        5.92       -1.81      9.03 o 
 -16  10  -1       53.66       38.72      7.67 o 
 -14  10  -1       16.64       13.55      8.13 o 
 -12  10  -1      134.59      111.60      8.23 o 
 -10  10  -1       32.59       34.62      6.39 o 
  -8  10  -1       33.81       14.66      6.32 o 
  -6  10  -1      120.84      112.29      6.45 o 
  -4  10  -1      135.32      163.38      8.23 o 
  -2  10  -1      222.73      232.45      9.52 o 
   0  10  -1      737.48      696.83     15.93 o 
   2  10  -1      393.68      363.90     16.26 o 
   4  10  -1       13.20        1.81      5.11 o 
   6  10  -1      164.77      153.60      8.94 o 
   8  10  -1       50.66       57.82     10.84 o 
  10  10  -1       44.65       46.98      9.03 o 
  12  10  -1       29.62       28.39      9.03 o 
  14  10  -1        5.00       12.65      6.39 o 
  16  10  -1        9.85       -1.81      6.39 o 
 -13  11  -1       11.13       14.13      6.94 o 
 -11  11  -1       93.45      103.90      8.94 o 
  -9  11  -1        8.92        6.22      5.64 o 
  -7  11  -1       57.88       57.82      9.03 o 
  -5  11  -1       21.50       22.59      6.39 o 
  -3  11  -1       19.88       28.03      6.39 o 
  -1  11  -1       69.95       80.49      7.67 o 
   1  11  -1        7.46       18.27      5.64 o 
   3  11  -1        3.86        3.81      6.32 o 
   5  11  -1        0.79       -4.52      5.11 o 
   7  11  -1       13.72       14.66      5.64 o 
   9  11  -1       51.51       74.08     10.84 o 
  11  11  -1       78.36       52.40     10.84 o 
  13  11  -1       88.33      128.28     14.45 o 
  -8  12  -1       40.37       50.59     10.84 o 
  -6  12  -1       18.02       19.87      9.03 o 
  -4  12  -1        3.38       -1.81      5.11 o 
  -2  12  -1       27.13       34.04      6.39 o 
   0  12  -1       12.49       17.16      6.39 o 
   2  12  -1       22.39       37.72     12.65 o 
   4  12  -1       22.63       15.36      6.39 o 
   6  12  -1       51.13       71.47      7.67 o 
   8  12  -1       10.00       14.45      9.03 o 
 -24   0   0      346.33      287.28     16.26 o 
 -22   0   0      592.37      598.99     14.05 o 
 -20   0   0      427.34      456.46     19.87 o 
 -18   0   0      851.93     1036.23     17.89 o 
 -16   0   0        1.82        0.00      3.83 o 
 -14   0   0      612.18      673.24     12.78 o 
 -12   0   0     4628.09     4238.87     54.29 o 
 -10   0   0    12259.76    13696.22    167.35 o 
  -8   0   0    31857.42    33984.99    529.40 o 
  -6   0   0    28914.85    29542.39    358.98 o 
  -4   0   0     3444.56     3906.60     49.18 o 
   4   0   0     3580.10     4097.85     49.78 o 
   6   0   0    29125.89    30290.58    462.54 o 
   8   0   0    32054.09    35059.29    507.72 o 
  10   0   0    12099.21    14071.69    168.41 o 
  12   0   0     4797.33     4402.84     92.15 o 
  14   0   0      605.73      649.43     16.26 o 
  16   0   0        2.46        1.81      5.42 o 
  18   0   0      836.69      981.10     27.10 o 
  20   0   0      431.99      420.99     18.07 o 
  22   0   0      598.29      592.64     21.68 o 
  24   0   0      347.25      296.32     16.26 o 
  26   0   0       71.68       90.34     12.65 o 
 -25   1   0      171.38      186.38     10.22 o 
 -23   1   0       81.70       84.76      5.85 o 
 -21   1   0      132.27      176.92      6.32 o 
 -19   1   0       89.93       75.03      3.99 o 
 -17   1   0     1110.43     1052.67     12.60 o 
 -15   1   0     1572.09     1615.37     16.92 o 
 -13   1   0     7578.09     8190.23     70.91 o 
 -11   1   0      723.05      975.91     10.59 o 
  -9   1   0    11058.77    12146.40    119.96 o 
  -7   1   0     3692.95     3606.00     36.85 o 
  -5   1   0    39340.67    38725.84    381.42 o 
  -3   1   0    14458.09    14884.26    143.60 o 
  -1   1   0     4069.50     4018.36     65.05 o 
   1   1   0     3719.32     3761.01    220.43 o 
   3   1   0    13961.52    14598.13    177.46 o 
   5   1   0    39293.93    39376.90    388.79 o 
   7   1   0     3747.04     3662.43     32.23 o 
   9   1   0    11016.26    12280.92    104.65 o 
  11   1   0      679.65      966.44     10.41 o 
  13   1   0     7603.57     8131.19     71.46 o 
  15   1   0     1576.36     1575.96     19.64 o 
  17   1   0     1127.32     1035.36     19.16 o 
  19   1   0       90.33       73.40      9.03 o 
  21   1   0      134.88      164.64     21.68 o 
  23   1   0       80.37       79.44      8.13 o 
  25   1   0      172.22      180.97     10.22 o 
 -26   2   0       31.00       35.44      6.39 o 
 -24   2   0      126.41      130.26     11.74 o 
 -22   2   0      131.87      134.51      6.26 o 
 -20   2   0       40.26       29.98      4.17 o 
 -18   2   0      268.13      226.88      6.41 o 
 -16   2   0      328.49      331.33      6.97 o 
 -14   2   0       17.19       17.95      2.87 o 
 -12   2   0    10781.62    10799.07    107.07 o 
 -10   2   0      260.32      294.13      5.85 o 
  -8   2   0     3069.39     3268.47     33.68 o 
  -6   2   0      487.04      536.62     10.84 o 
  -4   2   0    91549.41    89180.17    877.14 o 
  -2   2   0     8939.78     9040.65     88.66 o 
   0   2   0    81273.92    78824.24    667.30 o 
   2   2   0     8961.02     9181.61     89.66 o 
   4   2   0    91827.75    92544.45   1092.65 o 
   6   2   0      472.63      497.79      8.94 o 
   8   2   0     3093.71     3253.96     34.39 o 
  10   2   0      264.90      294.32      6.57 o 
  12   2   0    10894.44    10784.85     93.59 o 
  14   2   0       17.93       21.44      8.03 o 
  16   2   0      343.87      339.11      9.93 o 
  18   2   0      266.43      226.76      8.94 o 
  20   2   0       40.31       28.18      6.39 o 
  22   2   0      132.24      139.93     15.36 o 
  24   2   0      127.32      122.86     12.65 o 
  26   2   0       30.94       18.07      9.03 o 
 -25   3   0        1.27       -1.81      6.39 o 
 -23   3   0       33.96       18.47      5.64 o 
 -21   3   0      102.12      136.42      7.67 o 
 -19   3   0       51.82       63.27      4.79 o 
 -17   3   0      935.10      985.61     15.28 o 
 -15   3   0      310.78      303.55      7.44 o 
 -13   3   0      250.19      258.41      6.36 o 
 -11   3   0     3727.46     3638.42     38.18 o 
  -9   3   0     1054.41     1149.14     15.33 o 
  -7   3   0      293.60      391.23      7.67 o 
  -5   3   0      639.46      830.76     10.05 o 
  -3   3   0     8133.71     8323.08     81.68 o 
  -1   3   0    16550.89    15756.50    133.64 o 
   1   3   0    16633.61    15789.70    133.65 o 
   3   3   0     8111.37     8346.61     83.05 o 
   5   3   0      638.90      830.38     13.37 o 
   7   3   0      287.68      378.39      8.23 o 
   9   3   0     1034.14     1135.90     33.43 o 
  11   3   0     3746.21     3698.70     48.50 o 
  13   3   0      259.35      264.73      8.23 o 
  15   3   0      303.93      301.22      9.52 o 
  17   3   0      936.07      950.77     18.97 o 
  19   3   0       51.85       65.05      9.03 o 
  21   3   0      103.53      113.83     12.65 o 
  23   3   0       33.78       10.84      7.23 o 
  25   3   0        1.22       10.84      9.03 o 
 -24   4   0       22.41       29.02      6.39 o 
 -22   4   0        3.10        6.32      5.11 o 
 -20   4   0       13.86       20.68      5.64 o 
 -18   4   0      111.94      131.05      7.67 o 
 -16   4   0      265.83      233.99     10.22 o 
 -14   4   0      207.18      194.34      8.94 o 
 -12   4   0      556.67      481.23      7.89 o 
 -10   4   0       87.45      132.29      7.67 o 
  -8   4   0     1955.84     1598.13     23.00 o 
  -6   4   0      718.42      556.28     11.13 o 
  -4   4   0      816.94      598.82      9.52 o 
  -2   4   0       96.77       85.10      2.87 o 
   0   4   0     8060.68     7865.00     67.73 o 
   2   4   0       96.21       79.18      2.71 o 
   4   4   0      795.47      583.58     10.65 o 
   6   4   0      726.72      561.05     10.80 o 
   8   4   0     1961.91     1612.22     23.61 o 
  10   4   0       85.74      126.58      6.39 o 
  12   4   0      546.07      487.79     12.09 o 
  14   4   0      204.53      181.67      8.23 o 
  16   4   0      261.78      246.17      9.52 o 
  18   4   0      111.25      122.61      8.23 o 
  20   4   0       14.28        0.00      7.23 o 
  22   4   0        3.20       12.65      9.03 o 
  24   4   0       22.49       41.56     10.84 o 
 -23   5   0       12.33       10.84      6.39 o 
 -21   5   0       10.75       11.44      5.64 o 
 -19   5   0        4.02        0.00      5.11 o 
 -17   5   0      179.90      205.98      9.52 o 
 -15   5   0      633.70      727.57     15.36 o 
 -13   5   0      848.21      922.85     20.78 o 
 -11   5   0       55.25       67.82     15.36 o 
  -9   5   0       61.43       53.68      5.11 o 
  -7   5   0      115.69       67.34      3.72 o 
  -5   5   0     2518.66     2583.18     27.80 o 
  -3   5   0     1003.04     1199.68     13.05 o 
  -1   5   0      335.04      373.21     10.17 o 
   1   5   0      354.56      402.00      6.06 o 
   3   5   0      986.87     1194.13     12.40 o 
   5   5   0     2542.75     2576.65     24.10 o 
   7   5   0      115.08       57.04      5.11 o 
   9   5   0       61.75       50.66      5.11 o 
  11   5   0       56.31       59.81      8.13 o 
  13   5   0      846.57      903.18     17.21 o 
  15   5   0      635.37      729.38     15.93 o 
  17   5   0      179.22      187.04      8.94 o 
  19   5   0        4.31        0.00      7.23 o 
  21   5   0       10.87       12.65      9.03 o 
  23   5   0       12.45       16.26      9.03 o 
 -22   6   0        8.05        9.94      6.39 o 
 -20   6   0        9.96       18.97      6.39 o 
 -18   6   0       90.59      103.12      7.67 o 
 -16   6   0      141.70      161.24      9.52 o 
 -14   6   0      249.76      250.80     11.74 o 
 -12   6   0      790.51      697.15     32.52 o 
 -10   6   0      364.31      432.83     11.50 o 
  -8   6   0        7.60        6.97      2.63 o 
  -6   6   0      163.63      197.91      5.85 o 
  -4   6   0     1386.44     1283.35     13.98 o 
  -2   6   0      690.96      604.54      8.13 o 
   0   6   0     1049.15      930.42     10.59 o 
   2   6   0      728.62      638.00      7.87 o 
   4   6   0     1414.58     1308.59     16.17 o 
   6   6   0      157.96      183.71      4.69 o 
   8   6   0        7.70        2.84      5.42 o 
  10   6   0      363.92      453.63     11.50 o 
  12   6   0      790.83      719.05     17.16 o 
  14   6   0      242.44      231.28      9.94 o 
  16   6   0      143.51      157.43      9.52 o 
  18   6   0       90.93      111.36      9.03 o 
  20   6   0        9.84       11.74      6.39 o 
  22   6   0        8.03       25.30      9.03 o 
 -21   7   0       34.15       50.59      7.67 o 
 -19   7   0       15.24       18.07      6.39 o 
 -17   7   0       34.58       31.49      6.39 o 
 -15   7   0       84.05       96.99     10.84 o 
 -13   7   0      237.52      255.07     10.80 o 
 -11   7   0     2468.46     2593.34     38.33 o 
  -9   7   0      428.10      327.07     11.50 o 
  -7   7   0      217.91      232.11      8.32 o 
  -5   7   0      228.54      241.96      5.69 o 
  -3   7   0     1208.82     1292.52     14.45 o 
  -1   7   0      339.39      244.76      5.61 o 
   1   7   0      320.51      238.73      5.61 o 
   3   7   0     1172.40     1283.45     14.21 o 
   5   7   0      221.36      238.63      6.90 o 
   7   7   0      217.08      229.36      6.90 o 
   9   7   0      427.00      325.32     10.22 o 
  11   7   0     2457.58     2646.38     38.95 o 
  13   7   0      233.82      243.79      9.98 o 
  15   7   0       86.67       98.68      7.67 o 
  17   7   0       34.91       33.43      6.39 o 
  19   7   0       15.56       20.20      6.94 o 
  21   7   0       34.00       48.78     10.84 o 
 -20   8   0       19.80        8.13      6.39 o 
 -18   8   0      140.46       94.87      7.67 o 
 -16   8   0       44.45       35.44      6.39 o 
 -14   8   0       29.93       39.50      6.94 o 
 -12   8   0      148.21      193.91      9.52 o 
 -10   8   0       41.80       41.64      6.39 o 
  -8   8   0     1432.65     1587.24     17.73 o 
  -6   8   0       67.70       40.81      6.56 o 
  -4   8   0      476.61      446.39      7.64 o 
  -2   8   0      527.17      659.06     11.09 o 
   0   8   0     3539.03     3401.91     32.50 o 
   2   8   0      519.09      636.80     11.47 o 
   4   8   0      490.40      455.33     10.64 o 
   6   8   0       69.46       42.49      4.17 o 
   8   8   0     1433.22     1539.41     42.46 o 
  10   8   0       40.89       43.44      6.39 o 
  12   8   0      145.10      204.95     12.65 o 
  14   8   0       30.96       32.61     13.55 o 
  16   8   0       45.66       31.85      6.39 o 
  18   8   0      138.95      128.16      9.94 o 
  20   8   0       19.80       21.68      6.39 o 
 -17   9   0       10.50       17.16      6.39 o 
 -15   9   0        2.56        5.02      5.64 o 
 -13   9   0        6.50        6.62      5.64 o 
 -11   9   0       62.36       53.39      7.23 o 
  -9   9   0      256.13      239.48     14.45 o 
  -7   9   0        4.95        3.61      4.17 o 
  -5   9   0      543.04      576.45     11.09 o 
  -3   9   0      236.10      152.47      7.30 o 
  -1   9   0      363.88      372.83      7.64 o 
   1   9   0      371.34      384.91      9.00 o 
   3   9   0      242.60      170.13      6.90 o 
   5   9   0      537.80      564.40     11.09 o 
   7   9   0        5.12        2.15      4.77 o 
   9   9   0      255.30      216.10     10.22 o 
  11   9   0       61.71       52.40      6.39 o 
  13   9   0        6.13        7.23      6.39 o 
  15   9   0        2.49        0.40      5.64 o 
  17   9   0       10.61       16.26      6.39 o 
 -16  10   0        1.53       -5.42      6.39 o 
 -14  10   0       19.11       15.77      6.94 o 
 -12  10   0       47.59       48.52      6.94 o 
 -10  10   0        6.65        3.61      5.11 o 
  -8  10   0      148.90      150.05      8.94 o 
  -6  10   0       33.76       55.22      6.57 o 
  -4  10   0       81.58       80.00      5.50 o 
  -2  10   0       93.68       78.61      6.39 o 
   0  10   0      161.63      135.10      8.13 o 
   2  10   0       95.54       83.27     12.65 o 
   4  10   0       82.39       85.91      6.39 o 
   6  10   0       33.43       50.16      7.14 o 
   8  10   0      148.55      136.56      8.94 o 
  10  10   0        6.80       12.65      6.39 o 
  12  10   0       48.07       50.49      7.67 o 
  14  10   0       18.84       18.07      6.39 o 
  16  10   0        1.59       11.01      8.13 o 
 -13  11   0       33.19       38.87      7.67 o 
 -11  11   0       29.86       40.35      7.23 o 
  -9  11   0        0.69       12.65      7.23 o 
  -7  11   0       16.67       48.78      9.03 o 
  -5  11   0       36.92       13.55      5.11 o 
  -3  11   0       11.84       10.84     10.84 o 
  -1  11   0       54.74       43.40      6.39 o 
   1  11   0       54.25       57.47      9.03 o 
   3  11   0       11.90       14.25      9.94 o 
   5  11   0       37.02       17.47      5.64 o 
   7  11   0       16.79       28.91      9.03 o 
   9  11   0        0.71        3.61      9.03 o 
  11  11   0       30.07       14.45      9.03 o 
  13  11   0       32.96       56.01     10.84 o 
  -8  12   0       18.27       19.87      9.03 o 
  -6  12   0        3.85        9.03      9.03 o 
  -4  12   0        4.07        6.22      5.64 o 
  -2  12   0        2.14        2.71      5.11 o 
   0  12   0        0.42       10.64      5.64 o 
   2  12   0        2.10       -3.61     10.84 o 
   4  12   0        4.07       11.84      7.23 o 
   6  12   0        3.82        3.61      9.03 o 
   8  12   0       18.19       18.07      9.03 o 
 -25   1   1        7.36       14.07      4.45 o 
 -23   1   1       55.74       49.69      5.32 o 
 -21   1   1       92.48       73.90      5.22 o 
 -19   1   1        2.29        6.84      3.07 o 
 -17   1   1      102.55       95.30      4.23 o 
 -15   1   1       50.14       57.56      3.31 o 
 -13   1   1     1631.78     1749.67     17.83 o 
 -11   1   1     2880.60     3278.65     30.25 o 
  -9   1   1     1376.91     1382.12     15.97 o 
  -7   1   1      937.20      743.07      9.00 o 
  -5   1   1    26626.39    27048.70    265.95 o 
  -3   1   1      671.45      807.98      9.00 o 
  -1   1   1     5549.44     5850.70     95.34 o 
   1   1   1      899.15      746.22     14.45 o 
   3   1   1     1197.55      827.53     11.50 o 
   5   1   1     8631.16     8862.37     88.25 o 
   7   1   1     6338.24     6221.44     53.45 o 
   9   1   1      934.69     1091.49     10.99 o 
  11   1   1      937.06      906.97     10.45 o 
  13   1   1     1808.36     1860.79     18.44 o 
  15   1   1      256.03      273.23      6.90 o 
  17   1   1      340.87      295.80      9.52 o 
  19   1   1      116.81      123.10      7.67 o 
  21   1   1       74.33       78.77      6.94 o 
  23   1   1       29.54       18.97      6.39 o 
  25   1   1       62.70       48.52      6.94 o 
 -26   2   1        9.89       14.45      6.39 o 
 -24   2   1      116.48      135.27     14.45 o 
 -22   2   1       65.35       58.61      5.22 o 
 -20   2   1       69.26       81.39      5.22 o 
 -18   2   1      477.58      473.05      8.61 o 
 -16   2   1       63.20       50.10      3.31 o 
 -14   2   1      210.59      181.29      6.11 o 
 -12   2   1      328.54      408.39      7.44 o 
 -10   2   1      675.83      957.04     12.14 o 
  -8   2   1     4215.47     4550.77     46.22 o 
  -6   2   1       79.82       53.63      2.31 o 
  -4   2   1      719.65      846.61      9.57 o 
  -2   2   1     6502.75     6007.89     58.40 o 
   0   2   1    37024.39    37095.09    318.48 o 
   2   2   1    10098.83    10978.07    107.73 o 
   4   2   1    41058.78    40881.80    490.69 o 
   6   2   1      988.44      952.87     14.65 o 
   8   2   1      249.50      252.65      5.50 o 
  10   2   1     1468.00     1487.75     14.80 o 
  12   2   1      487.71      573.97      9.65 o 
  14   2   1      157.40      136.95      5.50 o 
  16   2   1      160.72      190.69      8.29 o 
  18   2   1      188.83      212.60      9.52 o 
  20   2   1       38.62       59.23      9.03 o 
  22   2   1      252.96      225.87     10.22 o 
  24   2   1      253.52      221.13     10.80 o 
  26   2   1        7.57        1.81      9.03 o 
 -25   3   1       20.35       18.97      6.39 o 
 -23   3   1        0.07       10.84      5.11 o 
 -21   3   1       84.78       98.11      5.85 o 
 -19   3   1       36.19       31.48      4.17 o 
 -17   3   1      195.32      267.38     26.20 o 
 -15   3   1     1558.93     1343.54     21.72 o 
 -13   3   1     1227.60     1142.42     14.85 o 
 -11   3   1     1693.90     1902.78     21.44 o 
  -9   3   1     1974.71     1885.15     21.99 o 
  -7   3   1      867.17     1006.56     15.33 o 
  -5   3   1     3354.15     3097.75     53.01 o 
  -3   3   1     1619.31     1686.43     18.41 o 
  -1   3   1    13274.65    12426.39    104.76 o 
   1   3   1    13619.05    15163.47    136.92 o 
   3   3   1    22138.56    20216.04    198.09 o 
   5   3   1     3567.61     3549.83     45.94 o 
   7   3   1      503.50      478.02      9.52 o 
   9   3   1     1828.27     2073.58     28.73 o 
  11   3   1      292.66      325.24      8.94 o 
  13   3   1      134.34      121.47     16.26 o 
  15   3   1      878.33      909.11     17.21 o 
  17   3   1     1251.01     1239.89     36.14 o 
  19   3   1      426.32      444.48     18.07 o 
  21   3   1        3.11       -1.81      7.23 o 
  23   3   1       18.87        0.00      7.23 o 
  25   3   1      121.20      133.70     12.65 o 
 -24   4   1      125.39      132.95      8.94 o 
 -22   4   1       51.09       51.51      6.39 o 
 -20   4   1       64.95       59.37      5.22 o 
 -18   4   1      130.15      122.38     12.65 o 
 -16   4   1     1430.73     1223.35     21.72 o 
 -14   4   1     2012.77     2013.32     32.52 o 
 -12   4   1      138.24      140.03      7.67 o 
 -10   4   1     1432.11     1422.05     21.72 o 
  -8   4   1     1936.97     1875.49     26.83 o 
  -6   4   1     4824.20     5098.63     51.43 o 
  -4   4   1      628.79      707.79     12.24 o 
  -2   4   1     4739.51     4922.26     43.12 o 
   0   4   1     5555.15     5640.12     49.44 o 
   2   4   1     1489.65     1918.11     46.73 o 
   4   4   1    19943.16    19487.06    301.82 o 
   6   4   1     2065.65     2063.28     28.73 o 
   8   4   1     2215.01     1894.33     45.17 o 
  10   4   1     1604.83     1596.08     24.17 o 
  12   4   1      531.31      493.32     11.50 o 
  14   4   1      626.16      611.78     13.88 o 
  16   4   1      502.96      593.33     13.55 o 
  18   4   1      351.61      421.08     12.09 o 
  20   4   1      147.91      131.90     12.65 o 
  22   4   1       16.90       16.26      9.03 o 
  24   4   1        0.45       -3.61      7.23 o 
 -23   5   1       34.66       35.92      6.94 o 
 -21   5   1       92.60      102.44      8.23 o 
 -19   5   1       74.61       91.47      7.67 o 
 -17   5   1       66.49       85.83      6.39 o 
 -15   5   1      763.16      679.44     15.33 o 
 -13   5   1     1691.35     1556.82     24.89 o 
 -11   5   1      242.30      224.06      9.94 o 
  -9   5   1      338.84      297.34      9.52 o 
  -7   5   1      611.68      701.03     10.22 o 
  -5   5   1     2534.21     2937.42     31.26 o 
  -3   5   1     2081.25     2376.35     22.35 o 
  -1   5   1    14296.32    14130.19    121.46 o 
   1   5   1     5369.79     5293.28     47.64 o 
   3   5   1      432.98      721.03      8.55 o 
   5   5   1      625.92      510.82      8.21 o 
   7   5   1     2149.68     1973.13     28.73 o 
   9   5   1      146.16      145.45      7.67 o 
  11   5   1      171.73      156.14     10.84 o 
  13   5   1     1517.77     1661.83     28.91 o 
  15   5   1      615.17      530.22     19.88 o 
  17   5   1      156.54      180.27      9.52 o 
  19   5   1      178.39      208.04      9.52 o 
  21   5   1       33.57       28.91      9.03 o 
  23   5   1       11.24       12.65      9.03 o 
 -22   6   1       36.88       40.19      9.03 o 
 -20   6   1       71.77       77.69      7.67 o 
 -18   6   1        4.16        4.42      5.64 o 
 -16   6   1      405.73      492.64     14.05 o 
 -14   6   1       28.26       39.88      6.39 o 
 -12   6   1     1415.98     1537.64     25.55 o 
 -10   6   1      412.55      353.62     11.74 o 
  -8   6   1      162.75      152.61      6.62 o 
  -6   6   1      480.45      573.61      9.27 o 
  -4   6   1      390.97      405.28      6.52 o 
  -2   6   1     1354.99     1690.19     17.16 o 
   0   6   1     4308.71     4539.53     40.84 o 
   2   6   1     1205.15     1234.18     13.31 o 
   4   6   1     1182.45     1033.28     11.69 o 
   6   6   1      207.45      199.46      7.77 o 
   8   6   1       84.04      120.16      6.39 o 
  10   6   1      865.42      986.54     18.49 o 
  12   6   1      184.08      216.95      8.94 o 
  14   6   1      390.29      338.90     11.50 o 
  16   6   1       66.49       77.78     14.45 o 
  18   6   1       89.29      100.99      8.23 o 
  20   6   1       29.98       47.89      6.94 o 
  22   6   1       59.91       57.82     10.84 o 
 -21   7   1       43.61       41.64      7.67 o 
 -19   7   1       68.57       60.49      6.94 o 
 -17   7   1       94.11       85.88      9.03 o 
 -15   7   1      260.82      250.80     11.74 o 
 -13   7   1     1090.58     1167.34     21.72 o 
 -11   7   1      347.67      428.25     12.78 o 
  -9   7   1      422.24      398.33     26.20 o 
  -7   7   1      400.59      386.48      7.95 o 
  -5   7   1      282.30      305.99      6.41 o 
  -3   7   1      183.97      197.05      5.42 o 
  -1   7   1     1486.32     1537.15     16.02 o 
   1   7   1      629.75      554.30      8.13 o 
   3   7   1      699.78      770.76     10.08 o 
   5   7   1       15.14        1.48      3.39 o 
   7   7   1      762.87      729.62     12.14 o 
   9   7   1      141.75       99.86      6.94 o 
  11   7   1      518.96      519.27     18.07 o 
  13   7   1      747.96      722.47     28.01 o 
  15   7   1      224.56      265.61     10.22 o 
  17   7   1      267.78      234.15     10.22 o 
  19   7   1      141.63      139.34      8.94 o 
  21   7   1        8.15       18.07     10.84 o 
 -20   8   1       18.21       23.82      6.94 o 
 -18   8   1        7.28       13.55      6.39 o 
 -16   8   1      133.81      119.25      8.23 o 
 -14   8   1      177.18      175.85      9.52 o 
 -12   8   1       11.73       -2.41      5.64 o 
 -10   8   1      503.46      563.73     14.65 o 
  -8   8   1      489.35      592.58     11.09 o 
  -6   8   1       53.33       60.13      4.84 o 
  -4   8   1      128.22      142.28      5.05 o 
  -2   8   1      418.57      450.97      8.13 o 
   0   8   1      206.04      181.02      5.82 o 
   2   8   1      227.33      286.28      6.97 o 
   4   8   1        6.92        2.53      3.72 o 
   6   8   1      198.54      180.85      6.90 o 
   8   8   1      519.58      590.85     14.05 o 
  10   8   1      271.74      249.18     13.55 o 
  12   8   1       19.29       31.92      7.23 o 
  14   8   1      219.12      245.21     10.80 o 
  16   8   1       55.61       74.08     15.36 o 
  18   8   1       12.44       20.37      6.94 o 
  20   8   1       10.68        1.64     11.74 o 
 -17   9   1        5.77        9.44      5.64 o 
 -15   9   1       87.70       86.59      8.13 o 
 -13   9   1       33.50       24.39      6.39 o 
 -11   9   1      137.88      128.83      8.23 o 
  -9   9   1      120.40       86.02      7.23 o 
  -7   9   1      321.21      349.93      9.00 o 
  -5   9   1      694.44      636.99      9.94 o 
  -3   9   1       23.96       18.79      3.61 o 
  -1   9   1      374.08      407.64      8.13 o 
   1   9   1      450.25      469.95     10.18 o 
   3   9   1      136.19      157.58      7.30 o 
   5   9   1      169.46      102.42      6.68 o 
   7   9   1       48.65       55.53      4.79 o 
   9   9   1       25.10       29.94      7.23 o 
  11   9   1      180.78      188.70      9.52 o 
  13   9   1      186.64      153.84      9.52 o 
  15   9   1       56.54       68.85      7.67 o 
  17   9   1       25.37       25.43     13.55 o 
 -16  10   1       10.09       -2.71      6.39 o 
 -14  10   1        4.90       15.36      6.39 o 
 -12  10   1       29.67       43.20      6.94 o 
 -10  10   1       44.03       42.64      6.94 o 
  -8  10   1       49.87       51.19     10.84 o 
  -6  10   1      163.91      145.92      7.99 o 
  -4  10   1       13.58        6.02      4.17 o 
  -2  10   1      394.12      364.45     11.74 o 
   0  10   1      734.09      704.36     32.52 o 
   2  10   1      221.40      211.20      8.14 o 
   4  10   1      138.11      163.96      7.30 o 
   6  10   1      123.38      113.85      6.26 o 
   8  10   1       33.82       23.49      6.39 o 
  10  10   1       32.87       22.59      6.39 o 
  12  10   1      135.44      104.80      8.23 o 
  14  10   1       16.97       20.78      6.39 o 
  16  10   1       53.53       42.26      7.67 o 
 -13  11   1       89.05      125.02     16.26 o 
 -11  11   1       79.18       73.28      7.67 o 
  -9  11   1       51.56       74.08      8.13 o 
  -7  11   1       13.98       10.04      5.64 o 
  -5  11   1        0.81        2.71      5.11 o 
  -3  11   1        4.16        5.42      9.03 o 
  -1  11   1        8.01       14.45      5.11 o 
   1  11   1       69.00       84.43      6.94 o 
   3  11   1       19.69       45.14     14.45 o 
   5  11   1       21.10        5.82      5.64 o 
   7  11   1       57.20       48.78     10.84 o 
   9  11   1        8.92        9.03      9.03 o 
  11  11   1       93.20       97.57     12.65 o 
  13  11   1       10.99       28.91      9.03 o 
  -8  12   1       10.11       10.84      9.03 o 
  -6  12   1       51.15       52.40     10.84 o 
  -4  12   1       22.78       10.84      6.39 o 
  -2  12   1       22.06       30.82      6.39 o 
   0  12   1       12.91       21.68      6.39 o 
   2  12   1       26.67       35.19      6.39 o 
   4  12   1        3.19        3.61      9.03 o 
   6  12   1       18.15       19.87      9.03 o 
   8  12   1       40.61       63.24     10.84 o 
 -26   0   2       19.89       32.52      9.03 o 
 -24   0   2      163.77      200.56     16.26 o 
 -22   0   2       97.86      106.96      6.94 o 
 -20   0   2       37.64       50.85      5.11 o 
 -18   0   2     1090.48     1021.24     19.88 o 
 -16   0   2      534.43      617.03     12.78 o 
 -14   0   2     2710.66     3144.80     54.20 o 
 -12   0   2      779.78      635.31     11.74 o 
 -10   0   2    14476.59    16713.20    205.03 o 
  -8   0   2      687.59      660.67     10.80 o 
  -6   0   2    33255.47    36073.12    619.74 o 
  -4   0   2    19766.30    19777.43    336.07 o 
  -2   0   2   148524.02   180681.80   3212.52 o 
   2   0   2    21007.31    22961.86    269.94 o 
   4   0   2     3399.96     4009.13     49.78 o 
   6   0   2    84510.50    85886.55   1016.61 o 
   8   0   2     1971.06     1638.56     21.61 o 
  10   0   2      607.98      546.94      9.52 o 
  12   0   2     4349.89     5457.56     68.85 o 
  14   0   2     1020.23      972.94     25.30 o 
  16   0   2      372.23      430.02     16.26 o 
  18   0   2      298.56      242.11     12.65 o 
  20   0   2      101.38       93.95     10.84 o 
  22   0   2      328.80      312.58     16.26 o 
  24   0   2      119.11      121.06     12.65 o 
  26   0   2      208.27      245.73     16.26 o 
 -25   1   2       20.95       29.09      5.22 o 
 -23   1   2       41.08       65.97      9.59 o 
 -21   1   2      212.08      242.18      8.35 o 
 -19   1   2      452.32      473.34      8.78 o 
 -17   1   2      126.96      138.11      4.52 o 
 -15   1   2      872.82      782.14     14.34 o 
 -13   1   2     3033.12     3042.06     28.45 o 
 -11   1   2     2552.92     2899.50     30.22 o 
  -9   1   2     4446.02     4186.41     42.74 o 
  -7   1   2     7352.74     7519.41     74.05 o 
  -5   1   2     5455.39     6061.00     60.49 o 
  -3   1   2    10004.70     9926.07    120.08 o 
  -1   1   2     4403.49     4242.87     51.73 o 
   1   1   2     5852.18     6394.78     81.06 o 
   3   1   2    53123.84    54541.34    545.51 o 
   5   1   2    48247.12    47905.28    476.28 o 
   7   1   2      195.65      255.02      4.23 o 
   9   1   2      743.57      542.18      6.73 o 
  11   1   2     9438.36     9161.98     78.70 o 
  13   1   2       25.82       31.95      2.71 o 
  15   1   2      396.82      324.50      7.95 o 
  17   1   2      852.89      809.71     16.61 o 
  19   1   2     1109.47     1031.76     31.62 o 
  21   1   2      138.76      150.51      9.03 o 
  23   1   2       84.37       92.29      7.67 o 
  25   1   2      241.61      261.16     11.50 o 
 -26   2   2        9.16        4.52      6.39 o 
 -24   2   2       42.21       39.44      5.22 o 
 -22   2   2      131.00      104.22      5.85 o 
 -20   2   2       11.47       23.13      4.17 o 
 -18   2   2      442.13      534.40     10.43 o 
 -16   2   2      108.27      116.87      6.00 o 
 -14   2   2      861.70      990.91     13.19 o 
 -12   2   2      132.90      125.82      6.54 o 
 -10   2   2      462.85      412.36      6.90 o 
  -8   2   2      151.78      106.34      5.05 o 
  -6   2   2      637.70      743.92      8.51 o 
  -4   2   2     9409.71     8853.82     87.25 o 
  -2   2   2     8455.68     7961.73     77.89 o 
   0   2   2     5532.10     5848.93     57.68 o 
   2   2   2    67242.78    68888.38    669.64 o 
   4   2   2    12953.78    13235.85    239.40 o 
   6   2   2     4828.33     4559.92     45.88 o 
   8   2   2     3593.22     3209.35     34.39 o 
  10   2   2      823.80      824.90      9.16 o 
  12   2   2      858.74     1178.72     12.98 o 
  14   2   2      756.20      847.51     12.84 o 
  16   2   2      868.75      827.98     13.19 o 
  18   2   2      421.30      363.90     16.26 o 
  20   2   2       56.50       33.91      5.64 o 
  22   2   2        7.09       -4.52      5.11 o 
  24   2   2       38.61       36.75      6.94 o 
 -25   3   2        5.14       18.07      9.03 o 
 -23   3   2       63.19       71.89      5.85 o 
 -21   3   2      129.87      151.38      7.57 o 
 -19   3   2        3.18        8.43      4.17 o 
 -17   3   2       30.89       25.42      5.11 o 
 -15   3   2      198.93      258.69     10.22 o 
 -13   3   2      320.30      287.41      6.55 o 
 -11   3   2     1161.46     1079.23     16.48 o 
  -9   3   2     1073.90     1145.14     13.80 o 
  -7   3   2     1581.87     1473.42     13.81 o 
  -5   3   2      448.27      412.64      6.94 o 
  -3   3   2      527.78      467.05      8.23 o 
  -1   3   2     2422.37     2184.42     20.09 o 
   1   3   2    13711.54    13944.81    138.32 o 
   3   3   2     6661.68     7038.32     70.52 o 
   5   3   2     1404.84     1286.57     18.49 o 
   7   3   2      824.59     1002.31     28.91 o 
   9   3   2      208.62      131.50      8.13 o 
  11   3   2       74.16       34.92      4.34 o 
  13   3   2      166.21      155.82      5.50 o 
  15   3   2      436.28      431.68      9.39 o 
  17   3   2       43.51       27.18      4.28 o 
  19   3   2      141.49      119.25     12.65 o 
  21   3   2       97.79       99.37     10.84 o 
  23   3   2       99.86       79.50     10.84 o 
  25   3   2        7.59       34.33     10.84 o 
 -24   4   2        2.38       -4.52      5.11 o 
 -22   4   2        0.64       -2.71      5.11 o 
 -20   4   2       73.71       39.32      7.23 o 
 -18   4   2       62.16       60.40      9.94 o 
 -16   4   2      120.28       97.57      6.39 o 
 -14   4   2      554.68      560.40     14.05 o 
 -12   4   2       49.45       35.26      5.11 o 
 -10   4   2      590.83      554.73     12.09 o 
  -8   4   2        7.87       25.88      3.12 o 
  -6   4   2     1303.90     1154.26     13.80 o 
  -4   4   2      925.35      788.26     10.05 o 
  -2   4   2     2303.07     1654.92     16.22 o 
   0   4   2      440.20      341.86      4.91 o 
   2   4   2     1019.64      995.92     12.14 o 
   4   4   2      110.76      151.41      4.17 o 
   6   4   2      637.87      489.65     10.22 o 
   8   4   2     1466.88     1587.17     34.33 o 
  10   4   2       37.99       27.58      5.11 o 
  12   4   2       70.39       41.16      5.11 o 
  14   4   2      928.50      954.53     17.75 o 
  16   4   2      172.40      197.01      8.94 o 
  18   4   2        7.51       18.27      6.32 o 
  20   4   2       62.51       48.78      9.03 o 
  22   4   2       25.98       10.84      9.03 o 
  24   4   2       33.47       32.52     10.84 o 
 -23   5   2       64.55       73.72      7.67 o 
 -21   5   2       13.46       -2.21      5.64 o 
 -19   5   2        4.46       15.36      9.94 o 
 -17   5   2       47.47       49.84      6.39 o 
 -15   5   2      256.89      212.42      9.52 o 
 -13   5   2     1100.13     1219.98     21.05 o 
 -11   5   2      548.14      572.37     17.16 o 
  -9   5   2      305.94      284.28      6.36 o 
  -7   5   2      351.38      324.91      7.59 o 
  -5   5   2     1115.23     1454.18     17.36 o 
  -3   5   2      319.46      428.70      6.32 o 
  -1   5   2     2712.43     2343.88     21.90 o 
   1   5   2     1291.67     1233.52     12.86 o 
   3   5   2     2955.57     2780.74     25.71 o 
   5   5   2     1148.35     1315.10     16.97 o 
   7   5   2      224.23      243.58     11.74 o 
   9   5   2       23.94       36.50      5.11 o 
  11   5   2       16.86       17.42      6.32 o 
  13   5   2     1125.90     1050.61     19.77 o 
  15   5   2      413.69      397.88     22.59 o 
  17   5   2      250.32      240.31     10.80 o 
  19   5   2       38.04       28.91      6.39 o 
  21   5   2       20.23        3.61      7.23 o 
  23   5   2       12.99       21.68     10.84 o 
 -22   6   2       97.83      103.96      8.94 o 
 -20   6   2       28.20       25.41      6.39 o 
 -18   6   2       15.80       15.75     15.36 o 
 -16   6   2       70.59       87.48      6.94 o 
 -14   6   2      332.53      408.98     12.09 o 
 -12   6   2       88.42       74.12      6.39 o 
 -10   6   2     3114.88     2950.59     42.16 o 
  -8   6   2      231.85      287.69      6.55 o 
  -6   6   2      480.44      455.44     11.04 o 
  -4   6   2     1223.42     1310.33     14.21 o 
  -2   6   2     1428.92     1090.92     12.17 o 
   0   6   2     1533.51     1405.65     14.67 o 
   2   6   2     1896.08     1710.84     17.13 o 
   4   6   2      145.31      138.92      5.42 o 
   6   6   2     1104.34     1236.55     15.90 o 
   8   6   2      132.99      131.70     11.74 o 
  10   6   2       93.70       54.26      6.39 o 
  12   6   2      233.73      284.58     10.22 o 
  14   6   2      555.37      535.03     24.39 o 
  16   6   2      886.39      977.55     42.46 o 
  18   6   2        4.87       18.07      7.23 o 
  20   6   2       48.51       50.59      7.67 o 
  22   6   2       21.35       12.65      9.03 o 
 -21   7   2      100.74      124.70      8.94 o 
 -19   7   2       46.18       46.58     14.45 o 
 -17   7   2       35.21       42.94      6.39 o 
 -15   7   2      116.50      118.35      7.67 o 
 -13   7   2     1814.00     1849.44     29.39 o 
 -11   7   2      273.89      299.32     28.91 o 
  -9   7   2      110.22      103.47      6.94 o 
  -7   7   2       97.58      160.37      6.36 o 
  -5   7   2      237.98      167.65      5.31 o 
  -3   7   2      235.86      179.44      5.42 o 
  -1   7   2       28.23       25.07      2.71 o 
   1   7   2     1180.92     1233.09     13.98 o 
   3   7   2      103.04      139.38      5.40 o 
   5   7   2       80.61       56.53      4.96 o 
   7   7   2      182.95      212.78      6.90 o 
   9   7   2      953.83      941.33     18.97 o 
  11   7   2      695.51      788.58     25.30 o 
  13   7   2      119.27      157.46     13.55 o 
  15   7   2      313.54      313.61     11.50 o 
  17   7   2      147.91      154.01      9.52 o 
  19   7   2       30.16       40.67      7.67 o 
  21   7   2       22.34        7.39      8.13 o 
 -20   8   2       18.35       42.48      7.67 o 
 -18   8   2      131.51      131.00      8.94 o 
 -16   8   2       37.77       27.16      6.39 o 
 -14   8   2      284.73      236.07     10.22 o 
 -12   8   2      315.43      308.07     11.50 o 
 -10   8   2     1609.80     1659.60     26.83 o 
  -8   8   2      601.72      619.96     12.83 o 
  -6   8   2      327.85      430.53      8.05 o 
  -4   8   2       69.62       48.51      3.83 o 
  -2   8   2      584.24      444.43      7.87 o 
   0   8   2     1021.48      933.55     11.95 o 
   2   8   2     1614.67     1427.69     17.99 o 
   4   8   2      643.27      667.66     11.79 o 
   6   8   2      125.85      156.16      6.63 o 
   8   8   2      239.45      243.05     10.22 o 
  10   8   2      265.02      293.74     10.22 o 
  12   8   2      468.95      452.88     13.37 o 
  14   8   2      578.02      598.21     15.93 o 
  16   8   2        2.42        7.23      6.39 o 
  18   8   2      125.25      133.00     18.97 o 
  20   8   2       17.85       14.45      6.39 o 
 -17   9   2        1.44        2.71      6.39 o 
 -15   9   2       31.11       47.37      6.94 o 
 -13   9   2       83.03       64.46      6.39 o 
 -11   9   2       44.73       39.75      6.39 o 
  -9   9   2      220.91      230.98      8.65 o 
  -7   9   2      345.34      394.73     13.86 o 
  -5   9   2      477.98      460.60      8.55 o 
  -3   9   2      250.56      230.27      8.32 o 
  -1   9   2      253.19      224.70      6.52 o 
   1   9   2      213.04      193.11      7.30 o 
   3   9   2      168.28      126.54      8.96 o 
   5   9   2       93.86       80.71      5.22 o 
   7   9   2       90.03      119.44      5.85 o 
   9   9   2      117.64      154.70     10.84 o 
  11   9   2       66.82      105.35      8.23 o 
  13   9   2        3.47       -2.71      6.39 o 
  15   9   2        0.41        4.52      6.39 o 
  17   9   2       93.45      107.57      8.94 o 
 -16  10   2        2.41       11.33      6.94 o 
 -14  10   2       22.62       12.65      6.39 o 
 -12  10   2       57.03       89.73     13.55 o 
 -10  10   2       48.45       35.81      6.39 o 
  -8  10   2       93.16       76.89      7.67 o 
  -6  10   2       74.42       58.04      6.39 o 
  -4  10   2      101.70      111.96      6.83 o 
  -2  10   2        8.53        1.81      4.17 o 
   0  10   2      404.20      387.07     13.30 o 
   2  10   2      236.41      233.48      8.35 o 
   4  10   2       20.75       19.32      4.17 o 
   6  10   2       13.26       31.10      6.05 o 
   8  10   2       49.30       54.68      6.94 o 
  10  10   2       65.02       56.45      6.94 o 
  12  10   2       35.46       31.78      6.94 o 
  14  10   2       39.01       40.83      7.67 o 
  16  10   2       23.82       22.79     10.84 o 
 -13  11   2        3.87       15.77      6.94 o 
 -11  11   2        5.65       12.65      6.39 o 
  -9  11   2       49.62       53.39      7.67 o 
  -7  11   2       18.96       12.85      6.32 o 
  -5  11   2       37.75       54.20      9.03 o 
  -3  11   2        4.11        3.61      5.11 o 
  -1  11   2       11.50       25.98      5.64 o 
   1  11   2        5.58        5.42      5.11 o 
   3  11   2      182.41      184.37     10.22 o 
   5  11   2       11.25       14.45      9.03 o 
   7  11   2       25.12       25.30      9.03 o 
   9  11   2        5.62        7.23      6.39 o 
  11  11   2        3.68        3.61      5.64 o 
  13  11   2        2.12        3.61      6.39 o 
  -8  12   2       25.22       27.10      9.03 o 
  -6  12   2       17.22       36.14      9.03 o 
  -4  12   2       13.98       27.10      9.03 o 
  -2  12   2        7.05        0.90      5.11 o 
   0  12   2        0.22        3.61      5.64 o 
   2  12   2       24.21       29.55      6.39 o 
   4  12   2        2.80        3.61      9.03 o 
   6  12   2        3.79        3.61      9.03 o 
   8  12   2       10.67        3.61      9.03 o 
 -25   1   3       22.58       12.65      6.39 o 
 -23   1   3        4.73        7.83      4.17 o 
 -21   1   3       22.15       17.47      4.17 o 
 -19   1   3      208.81      188.98      8.08 o 
 -17   1   3       69.40       51.15      3.61 o 
 -15   1   3       12.91       13.55      2.71 o 
 -13   1   3      617.95      699.16      8.97 o 
 -11   1   3      227.99      198.09      5.01 o 
  -9   1   3      620.93      567.55      7.95 o 
  -7   1   3      912.12     1057.66     14.65 o 
  -5   1   3     6544.12     6408.93     63.62 o 
  -3   1   3      370.32      388.67      6.34 o 
  -1   1   3      368.49      433.70      6.39 o 
   1   1   3      238.02      238.37     13.55 o 
   3   1   3    17778.92    17088.13    167.82 o 
   5   1   3    12323.86    12501.94    125.07 o 
   7   1   3     5612.67     5909.19     51.89 o 
   9   1   3       11.10       13.28      4.41 o 
  11   1   3      787.85      683.36      8.25 o 
  13   1   3      825.13      868.39     10.24 o 
  15   1   3      190.73      234.07      5.48 o 
  17   1   3      155.92      178.16      6.90 o 
  19   1   3      214.71      204.75      9.52 o 
  21   1   3      389.35      365.02     12.09 o 
  23   1   3       17.45       22.25      9.03 o 
  25   1   3      118.51       99.14      8.94 o 
 -26   2   3        5.77        8.13      6.39 o 
 -24   2   3       57.37       82.50      6.26 o 
 -22   2   3       34.65       37.94      5.22 o 
 -20   2   3       23.26       17.47      4.17 o 
 -18   2   3      262.76      255.00      8.35 o 
 -16   2   3        7.24       14.59      3.39 o 
 -14   2   3      928.17      823.97     11.69 o 
 -12   2   3     1648.78     1453.52     25.75 o 
 -10   2   3      623.72      808.33     15.92 o 
  -8   2   3      743.94      779.08      9.57 o 
  -6   2   3     1323.54     1874.22     16.62 o 
  -4   2   3     9052.66     8177.26     80.99 o 
  -2   2   3    22757.60    22457.20    302.73 o 
   0   2   3    18453.73    17555.09    174.45 o 
   2   2   3    36705.34    41570.62    410.38 o 
   4   2   3      813.64      915.11     10.75 o 
   6   2   3     6723.89     7285.98     72.64 o 
   8   2   3     2376.88     2034.09     22.54 o 
  10   2   3     1531.85     1564.31     15.71 o 
  12   2   3     1154.15     1172.59     12.81 o 
  14   2   3      171.46      238.98      7.68 o 
  16   2   3      607.32      481.91      9.27 o 
  18   2   3     1140.72     1161.19     21.05 o 
  20   2   3       46.51       73.54      9.03 o 
  22   2   3      178.52      166.65      9.52 o 
  24   2   3       75.69       78.69      7.67 o 
 -25   3   3       24.67       24.79      6.39 o 
 -23   3   3       46.37       68.64      6.82 o 
 -21   3   3       82.05       82.74      5.50 o 
 -19   3   3      214.46      258.86      8.35 o 
 -17   3   3       11.82        5.42      5.11 o 
 -15   3   3     1213.07     1243.10     20.44 o 
 -13   3   3     2022.97     2049.64     23.23 o 
 -11   3   3      155.79      140.89      5.12 o 
  -9   3   3     1085.72      859.76     10.63 o 
  -7   3   3     2740.76     2699.81     23.83 o 
  -5   3   3     1594.86     1775.87     23.61 o 
  -3   3   3     5878.32     5430.02     54.93 o 
  -1   3   3    10223.39     9741.54     83.97 o 
   1   3   3     5811.64     6278.52     64.77 o 
   3   3   3     1966.59     2276.17     24.63 o 
   5   3   3    15163.26    14830.70    181.90 o 
   7   3   3      957.04      940.52     15.33 o 
   9   3   3     9219.71     9510.89    116.77 o 
  11   3   3      743.65      667.88     10.75 o 
  13   3   3      615.41      552.52      8.35 o 
  15   3   3     2810.22     3207.16     37.92 o 
  17   3   3      123.44      140.41     10.95 o 
  19   3   3       70.17       36.50      6.39 o 
  21   3   3       51.38       57.09      6.94 o 
  23   3   3        8.98       23.49      9.03 o 
  25   3   3       51.63       57.82     10.84 o 
 -24   4   3       77.00       52.27      7.67 o 
 -22   4   3       42.29       44.02      5.22 o 
 -20   4   3      115.81       94.27      7.67 o 
 -18   4   3      198.64      219.53     10.22 o 
 -16   4   3      334.77      423.73     19.88 o 
 -14   4   3     1091.82     1071.37     29.81 o 
 -12   4   3      575.81      630.26     13.37 o 
 -10   4   3     1864.49     2333.53     33.22 o 
  -8   4   3     2721.74     2065.28     22.80 o 
  -6   4   3     2407.33     2374.06     25.32 o 
  -4   4   3     6346.97     6286.98     62.57 o 
  -2   4   3     1056.32     1281.12     13.04 o 
   0   4   3     1014.17      748.90      8.33 o 
   2   4   3     2571.52     3167.17     32.99 o 
   4   4   3     5101.88     4902.92     50.37 o 
   6   4   3     5164.05     6521.63    142.74 o 
   8   4   3        5.64       12.65      3.83 o 
  10   4   3     2084.13     2157.52     31.28 o 
  12   4   3      170.28      180.20      8.23 o 
  14   4   3     3207.85     3096.47     43.38 o 
  16   4   3      102.01       65.25      6.39 o 
  18   4   3      600.29      571.42     42.46 o 
  20   4   3       34.22       54.20     10.84 o 
  22   4   3        8.53        9.03      9.03 o 
  24   4   3       59.44       74.08     10.84 o 
 -23   5   3      132.46      138.11      9.52 o 
 -21   5   3       16.24       21.28      5.64 o 
 -19   5   3      298.59      241.24     10.22 o 
 -17   5   3      144.63      123.77      7.67 o 
 -15   5   3      590.62      596.50     26.20 o 
 -13   5   3     1325.91     1018.24     19.16 o 
 -11   5   3       51.01       44.84     11.74 o 
  -9   5   3        8.52        3.87      2.63 o 
  -7   5   3     3371.98     3505.69     36.82 o 
  -5   5   3      325.55      419.71      7.54 o 
  -3   5   3      401.05      306.84      5.42 o 
  -1   5   3     2005.88     1557.94     15.65 o 
   1   5   3     3754.44     4139.02     37.47 o 
   3   5   3     1643.50     1312.71     15.58 o 
   5   5   3    10038.31    10640.78    107.02 o 
   7   5   3     1170.74     1171.47     19.77 o 
   9   5   3     1473.92     1409.98     22.33 o 
  11   5   3      315.97      330.40      9.52 o 
  13   5   3     1222.00     1038.60     19.04 o 
  15   5   3      185.20      247.92      9.52 o 
  17   5   3       46.19       42.26      6.39 o 
  19   5   3       34.12       37.06      6.39 o 
  21   5   3       10.46       12.65      9.03 o 
  23   5   3       71.52       59.62     12.65 o 
 -22   6   3       31.78       48.39      6.94 o 
 -20   6   3      120.56       95.76      7.67 o 
 -18   6   3       83.74       72.63      6.94 o 
 -16   6   3      252.40      334.51     11.50 o 
 -14   6   3      259.78      264.95     10.22 o 
 -12   6   3     1344.66     1332.56     23.00 o 
 -10   6   3     1609.78     1483.25     33.43 o 
  -8   6   3       81.46       88.89      3.91 o 
  -6   6   3      207.58      208.16      6.08 o 
  -4   6   3      710.34      705.41     11.69 o 
  -2   6   3      151.12      159.26      5.03 o 
   0   6   3      299.02      444.76      9.13 o 
   2   6   3     1620.20     2020.53     19.61 o 
   4   6   3     1010.40     1047.16     11.90 o 
   6   6   3     1789.75     1846.83     21.86 o 
   8   6   3      181.53      171.68      8.23 o 
  10   6   3      159.31      144.60      9.94 o 
  12   6   3      211.55      210.68      9.52 o 
  14   6   3      492.65      482.26     13.37 o 
  16   6   3      686.81      690.22     15.93 o 
  18   6   3      123.07      146.80     18.07 o 
  20   6   3       66.85       62.98      7.67 o 
  22   6   3       62.70       52.40     10.84 o 
 -21   7   3       22.70       14.45      6.39 o 
 -19   7   3      169.89      154.52     20.78 o 
 -17   7   3      107.02       87.67      9.03 o 
 -15   7   3      130.07      160.89      8.94 o 
 -13   7   3      454.36      504.11     14.05 o 
 -11   7   3      325.97      347.37     12.65 o 
  -9   7   3       50.75       93.48      6.39 o 
  -7   7   3      101.13       68.09      4.45 o 
  -5   7   3      261.69      203.02      5.61 o 
  -3   7   3     1789.12     1704.47     17.83 o 
  -1   7   3      284.29      287.07      6.32 o 
   1   7   3      553.18      548.88      8.33 o 
   3   7   3      528.52      516.12      8.16 o 
   5   7   3       66.86       60.89      3.17 o 
   7   7   3      101.73       94.91      4.79 o 
   9   7   3       29.48       12.65      5.11 o 
  11   7   3      185.28      203.46     10.22 o 
  13   7   3      396.78      415.77     12.09 o 
  15   7   3      195.99      217.82     10.22 o 
  17   7   3      146.03      145.90      8.94 o 
  19   7   3       16.31       20.78      6.39 o 
  21   7   3       10.87        0.00      6.39 o 
 -20   8   3        5.71       10.84      6.39 o 
 -18   8   3       11.47        2.61      9.03 o 
 -16   8   3       59.63       64.55     16.26 o 
 -14   8   3       34.91       31.85      6.39 o 
 -12   8   3       80.68      117.89      7.67 o 
 -10   8   3      176.57      224.66     10.80 o 
  -8   8   3     1267.81     1334.13     18.78 o 
  -6   8   3      858.67      805.91     11.23 o 
  -4   8   3      494.27      538.61      9.39 o 
  -2   8   3      216.28      169.61      5.61 o 
   0   8   3       52.78       72.53      3.99 o 
   2   8   3      345.60      292.03      6.97 o 
   4   8   3      586.40      618.30     14.57 o 
   6   8   3       39.06       54.73      4.79 o 
   8   8   3       60.45       60.14     13.55 o 
  10   8   3      353.86      359.59     11.50 o 
  12   8   3       93.96      101.48      8.23 o 
  14   8   3      121.03      127.12      9.03 o 
  16   8   3      117.28       91.11      8.23 o 
  18   8   3       71.50       98.88      8.94 o 
  20   8   3        4.44       11.83      6.94 o 
 -17   9   3       67.27       64.26      7.67 o 
 -15   9   3      103.36       91.76     10.84 o 
 -13   9   3       91.92       82.30      7.67 o 
 -11   9   3       35.41       41.64      6.39 o 
  -9   9   3      211.41      224.26      8.89 o 
  -7   9   3       50.48       56.96      6.59 o 
  -5   9   3      389.99      495.58      8.78 o 
  -3   9   3       85.65       41.67      3.79 o 
  -1   9   3       71.43       69.40      4.52 o 
   1   9   3        4.52        6.32      3.72 o 
   3   9   3      376.65      369.85     12.65 o 
   5   9   3      255.65      158.20      6.90 o 
   7   9   3      380.43      370.74     12.09 o 
   9   9   3       37.30       49.28      6.94 o 
  11   9   3      256.46      305.45     11.50 o 
  13   9   3       51.44       51.00     13.55 o 
  15   9   3        7.95       14.45      6.39 o 
  17   9   3       42.41       24.39      7.67 o 
 -16  10   3        1.14       -0.90      6.39 o 
 -14  10   3       24.47       22.20     16.26 o 
 -12  10   3       29.92       38.54      6.94 o 
 -10  10   3      141.07      145.90      8.94 o 
  -8  10   3       26.28       26.01     12.65 o 
  -6  10   3      167.94      151.86     15.36 o 
  -4  10   3        5.65        7.68      3.61 o 
  -2  10   3       27.84       49.77      4.52 o 
   0  10   3       32.31       27.69      4.45 o 
   2  10   3      190.42      166.63      7.30 o 
   4  10   3      203.16      208.89      7.95 o 
   6  10   3      114.95       94.11      9.94 o 
   8  10   3       56.77       59.84      7.67 o 
  10  10   3        3.56       13.55      6.39 o 
  12  10   3      145.31       96.88      8.94 o 
  14  10   3        7.92        9.03      7.23 o 
  16  10   3       27.01       52.18      8.23 o 
 -13  11   3       41.84       52.18      8.23 o 
 -11  11   3        7.78       15.11      6.94 o 
  -9  11   3        8.48        0.40      5.64 o 
  -7  11   3       73.25       45.80      7.23 o 
  -5  11   3       16.14        5.42      7.23 o 
  -3  11   3        8.60        1.81      5.42 o 
  -1  11   3       53.93       58.85      6.39 o 
   1  11   3       10.18        6.83      5.64 o 
   3  11   3        8.80       25.30      9.03 o 
   5  11   3       21.71       16.26      7.23 o 
   7  11   3        2.71       -5.82     11.74 o 
   9  11   3       62.48       85.23      8.23 o 
  11  11   3       66.18       75.08      8.94 o 
  13  11   3       34.31       38.72      7.67 o 
  -8  12   3       17.35       10.84      9.03 o 
  -6  12   3        1.05        1.81      9.03 o 
  -4  12   3       12.42       14.45      9.03 o 
  -2  12   3        3.79        6.62      5.64 o 
   0  12   3       41.48       57.82      6.94 o 
   2  12   3        4.78       12.65      9.03 o 
   4  12   3       22.56       21.68      9.03 o 
   6  12   3       71.54       84.92     12.65 o 
   8  12   3        7.44        9.03      9.03 o 
 -26   0   4       79.73      106.60     12.65 o 
 -24   0   4      278.86      292.70     16.26 o 
 -22   0   4        9.77       -1.81      7.23 o 
 -20   0   4      257.27      209.73      8.94 o 
 -18   0   4     1516.17     1640.13     26.17 o 
 -16   0   4      470.08      454.66     24.39 o 
 -14   0   4     2254.07     1982.11     50.59 o 
 -12   0   4     3251.79     3015.81     40.23 o 
 -10   0   4    24981.42    25670.09    349.62 o 
  -8   0   4    11624.39    11905.12    202.36 o 
  -6   0   4    16110.38    16787.15    283.67 o 
  -4   0   4     5767.70     4934.42     83.11 o 
   0   0   4    38618.06    37014.47    648.65 o 
   2   0   4    11750.19    14234.11    247.53 o 
   4   0   4    59108.91    60887.78    735.94 o 
   6   0   4    20555.05    21698.28    264.23 o 
   8   0   4     5950.67     5721.24     70.83 o 
  10   0   4     2250.88     2379.51     31.86 o 
  12   0   4     2680.37     3053.37     53.30 o 
  14   0   4     1216.74     1482.45     22.89 o 
  16   0   4      220.65      302.52      9.52 o 
  18   0   4     1274.07     1174.43     30.72 o 
  20   0   4      600.82      475.19     18.07 o 
  22   0   4      136.12      178.87     14.45 o 
  24   0   4       97.30      110.22     12.65 o 
 -25   1   4        5.56       -0.90      5.11 o 
 -23   1   4      120.12      132.66      6.90 o 
 -21   1   4      259.00      301.07      9.00 o 
 -19   1   4      553.86      524.74      8.78 o 
 -17   1   4      503.19      520.72      8.55 o 
 -15   1   4      609.90      682.37      9.69 o 
 -13   1   4      373.31      442.34      7.95 o 
 -11   1   4     1107.90     1116.23     14.23 o 
  -9   1   4     3937.87     3705.68     38.24 o 
  -7   1   4      946.52      837.54     10.05 o 
  -5   1   4     8904.02     9252.03     77.43 o 
  -3   1   4     1642.50     1781.11     18.41 o 
  -1   1   4     7514.36     7963.27     95.18 o 
   1   1   4    19099.67    20190.33    200.14 o 
   3   1   4   146776.08   152470.02   1825.44 o 
   5   1   4     1317.63     1544.17     20.17 o 
   7   1   4     1188.63     1615.76     15.39 o 
   9   1   4       23.23        9.03      1.83 o 
  11   1   4      157.00      147.28      3.99 o 
  13   1   4     3247.69     3333.14     31.33 o 
  15   1   4      190.17      158.85      5.05 o 
  17   1   4      350.15      370.94     13.50 o 
  19   1   4      208.01      279.18     10.22 o 
  21   1   4       19.15       17.16      6.39 o 
  23   1   4      119.67       98.10      7.67 o 
  25   1   4       15.90       17.08     10.84 o 
 -26   2   4        8.47       10.56      5.60 o 
 -24   2   4       15.30        4.26      4.45 o 
 -22   2   4      123.75      130.51      6.26 o 
 -20   2   4      258.64      276.80      8.65 o 
 -18   2   4      740.58      669.96     12.52 o 
 -16   2   4      145.41      113.44      5.87 o 
 -14   2   4      592.70      505.68      8.51 o 
 -12   2   4      339.02      246.86      6.55 o 
 -10   2   4     1082.62     1129.26     16.46 o 
  -8   2   4    13470.80    14470.68    142.20 o 
  -6   2   4     3638.78     4101.97     35.20 o 
  -4   2   4      954.23     1016.85      9.50 o 
  -2   2   4    17206.36    17685.10    171.41 o 
   0   2   4    61378.18    61169.59    605.96 o 
   2   2   4    21798.36    24360.71    239.79 o 
   4   2   4    12782.95    12740.42    127.53 o 
   6   2   4      694.11      890.43     11.09 o 
   8   2   4       86.26       90.43      3.91 o 
  10   2   4      662.93      481.16      6.89 o 
  12   2   4     2320.16     2424.21     23.17 o 
  14   2   4     1331.93     1271.44     13.89 o 
  16   2   4      264.60      348.19      8.21 o 
  18   2   4       85.32       56.98      4.79 o 
  20   2   4      213.89      169.52      9.94 o 
  22   2   4       13.35       16.26      6.39 o 
  24   2   4       13.65       35.84      6.94 o 
 -25   3   4       39.93       41.09      5.50 o 
 -23   3   4       40.21       30.99      5.22 o 
 -21   3   4       78.39      100.01      6.26 o 
 -19   3   4       85.49      117.72     11.74 o 
 -17   3   4      145.81      153.11      8.23 o 
 -15   3   4      174.00      121.41      6.94 o 
 -13   3   4      669.18      608.01     12.78 o 
 -11   3   4      767.67      912.86     11.95 o 
  -9   3   4      736.04      703.40      8.99 o 
  -7   3   4      405.97      315.00      6.96 o 
  -5   3   4      364.09      298.09      4.79 o 
  -3   3   4     1609.24     1590.89     17.36 o 
  -1   3   4     3703.94     3540.75     31.60 o 
   1   3   4    11060.10    12767.69    127.88 o 
   3   3   4     4631.19     4830.91     75.50 o 
   5   3   4    13734.20    14128.65    170.39 o 
   7   3   4     5020.80     5250.74     66.99 o 
   9   3   4      649.22      622.64     28.36 o 
  11   3   4      667.38      673.88     10.75 o 
  13   3   4       20.33        3.93      2.47 o 
  15   3   4      432.64      406.92      8.65 o 
  17   3   4      541.99      451.30      9.70 o 
  19   3   4       83.68       97.21      5.50 o 
  21   3   4      131.23      116.21     15.36 o 
  23   3   4       52.00       51.99      6.94 o 
  25   3   4        6.22       12.65      9.03 o 
 -24   4   4        1.17       -2.64      5.31 o 
 -22   4   4       10.09        5.55      4.45 o 
 -20   4   4       54.99       53.32      6.39 o 
 -18   4   4       68.71       65.96      6.39 o 
 -16   4   4        5.94        0.90      5.11 o 
 -14   4   4      763.65      752.61     27.10 o 
 -12   4   4      179.21      193.14     11.74 o 
 -10   4   4     1299.51     1374.11     21.72 o 
  -8   4   4     2144.79     2187.46     23.85 o 
  -6   4   4      878.15      890.29     11.38 o 
  -4   4   4      565.83      607.10      9.00 o 
  -2   4   4     2846.01     2743.44     25.27 o 
   0   4   4      348.70      286.23      4.52 o 
   2   4   4      500.27      531.65      7.95 o 
   4   4   4     1944.49     1803.60     20.05 o 
   6   4   4     1797.05     1760.89     24.89 o 
   8   4   4      606.24      465.95     10.80 o 
  10   4   4      128.88      146.44      7.67 o 
  12   4   4      227.73      192.50      8.23 o 
  14   4   4      250.71      163.64      8.94 o 
  16   4   4       20.21       73.00      7.23 o 
  18   4   4      199.92      231.33     10.22 o 
  20   4   4       64.12       56.01      9.03 o 
  22   4   4        0.80       19.87      9.03 o 
  24   4   4        4.98       12.65      9.03 o 
 -23   5   4       57.55       86.88     12.65 o 
 -21   5   4       20.37       19.87      6.39 o 
 -19   5   4       91.27       70.88      6.39 o 
 -17   5   4       30.03       21.48      5.64 o 
 -15   5   4      168.09      180.33      9.94 o 
 -13   5   4      534.93      494.11     36.14 o 
 -11   5   4      674.77      679.34     24.39 o 
  -9   5   4       19.82       26.60      2.78 o 
  -7   5   4      350.86      339.63      6.36 o 
  -5   5   4      236.00      256.59      5.85 o 
  -3   5   4      994.65      857.69      9.88 o 
  -1   5   4     1353.30     1450.80     14.87 o 
   1   5   4       47.79       41.13      2.47 o 
   3   5   4     2651.71     3180.74     34.39 o 
   5   5   4     3388.59     3557.92     37.84 o 
   7   5   4      271.00      280.07      8.94 o 
   9   5   4     1963.80     1984.29     29.30 o 
  11   5   4      239.11      152.07      8.23 o 
  13   5   4      443.46      538.94     13.37 o 
  15   5   4       55.33       41.16      6.39 o 
  17   5   4       23.99       38.87      6.39 o 
  19   5   4        5.51       10.04      5.64 o 
  21   5   4       28.01       18.07      9.03 o 
  23   5   4       30.76       48.78     10.84 o 
 -22   6   4       35.38       37.73      6.94 o 
 -20   6   4      126.84      140.08      8.94 o 
 -18   6   4       53.79       52.27      6.39 o 
 -16   6   4       33.44       73.19      6.39 o 
 -14   6   4      444.73      449.80     18.97 o 
 -12   6   4      655.43      757.51     15.93 o 
 -10   6   4      547.77      571.32     13.37 o 
  -8   6   4     1886.93     1664.60     20.09 o 
  -6   6   4      546.40      485.11      8.51 o 
  -4   6   4     1190.28     1046.67     12.17 o 
  -2   6   4      151.41      301.65      5.82 o 
   0   6   4     1014.06      820.44      9.94 o 
   2   6   4       23.18       18.86      2.37 o 
   4   6   4      400.87      326.62      6.90 o 
   6   6   4     1038.61      964.78     13.48 o 
   8   6   4      144.31      137.53      7.67 o 
  10   6   4      435.19      305.80     21.68 o 
  12   6   4      246.81      313.31     16.26 o 
  14   6   4       47.72       45.46      6.39 o 
  16   6   4       29.06       24.39      6.39 o 
  18   6   4       35.56       37.94      6.39 o 
  20   6   4        3.83       -6.22      7.23 o 
  22   6   4       12.25       10.84      9.03 o 
 -21   7   4       25.56       13.55      9.94 o 
 -19   7   4       24.44       15.36      6.39 o 
 -17   7   4       85.31       80.66      7.67 o 
 -15   7   4       42.35       53.39      7.23 o 
 -13   7   4       24.28       59.84      6.39 o 
 -11   7   4      417.47      367.71     11.50 o 
  -9   7   4      171.92      107.58      7.23 o 
  -7   7   4      855.40      826.97     12.74 o 
  -5   7   4      470.98      528.49      8.46 o 
  -3   7   4      130.91       65.51      6.26 o 
  -1   7   4      510.68      703.50      9.69 o 
   1   7   4      347.20      298.73      6.52 o 
   3   7   4      512.99      355.46      6.73 o 
   5   7   4       84.82       73.23      3.79 o 
   7   7   4      215.73      151.80      5.85 o 
   9   7   4      297.60      354.92     24.39 o 
  11   7   4      201.47      249.14     15.36 o 
  13   7   4      184.84      203.30     10.22 o 
  15   7   4      538.20      616.13     15.33 o 
  17   7   4       23.78       29.94      7.23 o 
  19   7   4       25.74       23.65      6.94 o 
  21   7   4       64.12       73.94     13.55 o 
 -20   8   4      100.83      120.32      8.94 o 
 -18   8   4      102.75       99.83     11.74 o 
 -16   8   4       50.96       33.65      6.39 o 
 -14   8   4      122.64      111.99      8.23 o 
 -12   8   4      139.76      112.11     14.45 o 
 -10   8   4      223.45      182.49      9.52 o 
  -8   8   4     1718.62     1637.03     21.91 o 
  -6   8   4      156.33      163.96      5.82 o 
  -4   8   4      210.67      190.33      6.06 o 
  -2   8   4       29.71        7.36      3.07 o 
   0   8   4      288.44      259.27      6.52 o 
   2   8   4      532.45      711.66     10.36 o 
   4   8   4      167.89       89.77      4.43 o 
   6   8   4      199.70      219.14      7.15 o 
   8   8   4      939.93      989.82     19.77 o 
  10   8   4      210.02      179.46      9.52 o 
  12   8   4      848.02      722.24     16.46 o 
  14   8   4      139.84      112.93      8.94 o 
  16   8   4       31.74       47.49      6.94 o 
  18   8   4      103.80      147.51     10.84 o 
  20   8   4       46.94       40.67      7.67 o 
 -17   9   4        0.99       -7.67      5.11 o 
 -15   9   4       13.27       27.16      8.13 o 
 -13   9   4       35.60       35.85      7.23 o 
 -11   9   4      104.32      135.34      9.94 o 
  -9   9   4      139.67      108.91      6.26 o 
  -7   9   4      650.75      562.23     14.83 o 
  -5   9   4       56.87       76.04      4.52 o 
  -3   9   4      521.71      536.64      9.45 o 
  -1   9   4      124.51      114.58      4.91 o 
   1   9   4      211.74      199.52      6.32 o 
   3   9   4      311.78      353.18      9.00 o 
   5   9   4      132.35      113.89     14.45 o 
   7   9   4      151.63      147.80     22.59 o 
   9   9   4        0.72        1.81      5.11 o 
  11   9   4       22.97       21.68      6.39 o 
  13   9   4       79.46       83.65      8.23 o 
  15   9   4       61.53       74.61      8.23 o 
  17   9   4       14.15       22.01      6.94 o 
 -16  10   4        2.87        0.90      9.94 o 
 -14  10   4       42.01       41.40     11.74 o 
 -12  10   4        2.81       -1.61      6.32 o 
 -10  10   4        5.29       16.06      9.94 o 
  -8  10   4       73.61      109.43      9.18 o 
  -6  10   4      192.01      161.15      7.30 o 
  -4  10   4       52.17       61.82      4.52 o 
  -2  10   4       78.20       98.41      4.91 o 
   0  10   4      139.35      144.48      6.56 o 
   2  10   4       20.55       11.74      4.45 o 
   4  10   4       63.92       44.04      6.39 o 
   6  10   4        6.08        1.81      5.11 o 
   8  10   4       25.28       14.45      6.39 o 
  10  10   4       28.56       17.27      7.23 o 
  12  10   4       53.21       64.10     18.07 o 
  14  10   4        8.30        5.42      9.94 o 
 -13  11   4        0.71       -2.71      8.13 o 
 -11  11   4       72.16       75.49      8.23 o 
  -9  11   4        7.09        3.61      6.39 o 
  -7  11   4      162.31      212.15     12.65 o 
  -5  11   4       19.64       13.45      5.64 o 
  -3  11   4        5.58       15.02     18.97 o 
  -1  11   4        0.36        1.81      5.11 o 
   1  11   4        4.91       -0.13      4.45 o 
   3  11   4        9.69       15.36      6.39 o 
   5  11   4       57.90       56.37     10.84 o 
   7  11   4        2.48        3.61     10.84 o 
   9  11   4       34.60       49.83     12.65 o 
  11  11   4        3.81       -2.71      8.13 o 
  -8  12   4       37.58       34.33      9.03 o 
  -6  12   4       24.52       32.52      9.03 o 
  -4  12   4        7.43       16.26      9.03 o 
  -2  12   4       25.07       35.19      6.39 o 
   0  12   4       12.16       27.10      9.03 o 
   2  12   4       11.52       14.45      9.03 o 
   4  12   4       21.36       18.07      9.03 o 
   6  12   4        5.36       21.68      9.03 o 
   8  12   4        7.27       -3.61      9.03 o 
 -25   1   5        1.75        0.90      5.11 o 
 -23   1   5       75.77       80.94      5.85 o 
 -21   1   5        1.52        8.43      4.17 o 
 -19   1   5        9.37       17.04      4.17 o 
 -17   1   5       67.87       43.34      3.61 o 
 -15   1   5      258.68      190.21      5.48 o 
 -13   1   5      277.06      219.72      6.08 o 
 -11   1   5      290.94      316.94      6.36 o 
  -9   1   5     2924.77     3086.10     32.30 o 
  -7   1   5     9127.76     9387.50     92.48 o 
  -5   1   5    15712.13    15587.23    131.65 o 
  -3   1   5     4112.71     4676.97     56.84 o 
  -1   1   5     6493.72     7589.28     90.68 o 
   1   1   5     4420.55     4841.75     42.21 o 
   3   1   5     7462.44     8032.77     80.99 o 
   5   1   5     1085.32     1387.00     15.97 o 
   7   1   5     1717.65     1933.72     18.28 o 
   9   1   5      152.85      131.01      3.65 o 
  11   1   5      756.93      827.30      9.88 o 
  13   1   5        8.39       16.59      2.87 o 
  15   1   5      590.22      528.44      8.25 o 
  17   1   5       86.78      104.66      5.50 o 
  19   1   5      304.80      298.40     10.22 o 
  21   1   5       66.11       59.12     17.16 o 
  23   1   5      155.06      169.23     16.26 o 
  25   1   5       62.02       54.26      7.67 o 
 -24   2   5       45.94       58.78      8.72 o 
 -22   2   5       79.41       67.90      7.06 o 
 -20   2   5        3.82        1.81      4.17 o 
 -18   2   5      107.02      173.98      8.64 o 
 -16   2   5        1.65       10.84      4.34 o 
 -14   2   5      104.80      102.95      5.54 o 
 -12   2   5      195.88      186.84      5.26 o 
 -10   2   5     1122.16      893.44     12.57 o 
  -8   2   5    23231.62    25511.16    248.59 o 
  -6   2   5     2252.44     2100.14     18.91 o 
  -4   2   5      858.29      826.37     10.05 o 
  -2   2   5     3827.00     3920.94     47.27 o 
   0   2   5    14215.72    14666.54    144.90 o 
   2   2   5     6338.93     6749.57     67.76 o 
   4   2   5     4305.29     4797.22     48.58 o 
   6   2   5     5813.73     5272.89     54.22 o 
   8   2   5     1167.97     1055.28     13.48 o 
  10   2   5     1358.95     1266.72     16.69 o 
  12   2   5      336.81      467.46      7.14 o 
  14   2   5      233.07      349.46      6.23 o 
  16   2   5     1332.63     1227.17     18.23 o 
  18   2   5      289.29      265.21      8.85 o 
  20   2   5      460.73      548.49     14.05 o 
  22   2   5       52.61       46.44      9.94 o 
  24   2   5       15.99       17.16      6.39 o 
 -25   3   5        1.92        6.02      7.95 o 
 -23   3   5       54.08       77.89      6.26 o 
 -21   3   5       55.80       34.20      5.51 o 
 -19   3   5      380.25      413.62     15.36 o 
 -17   3   5       99.23      103.78      9.03 o 
 -15   3   5      362.38      365.88     11.50 o 
 -13   3   5      291.21      322.72     10.22 o 
 -11   3   5     2555.75     2670.46     29.09 o 
  -9   3   5     2086.22     2153.57     22.80 o 
  -7   3   5     1621.30     1763.53     22.89 o 
  -5   3   5     3355.27     3608.41     39.56 o 
  -3   3   5     3303.55     3793.21     47.90 o 
  -1   3   5      996.42     1005.21     12.43 o 
   1   3   5     1971.59     2704.63     32.75 o 
   3   3   5     1964.22     1886.10     20.39 o 
   5   3   5    10726.74    12060.41    147.46 o 
   7   3   5    18632.18    20202.13    200.85 o 
   9   3   5      295.86      192.84      5.26 o 
  11   3   5      225.54      205.63      5.85 o 
  13   3   5     1576.91     1764.59     18.22 o 
  15   3   5      324.06      248.55      7.61 o 
  17   3   5      241.80      224.48     10.32 o 
  19   3   5      396.30      384.52     12.00 o 
  21   3   5       16.26       17.27      7.23 o 
  23   3   5        2.23        4.52      6.39 o 
 -24   4   5       10.83       20.50      7.39 o 
 -22   4   5       36.77       29.13      5.22 o 
 -20   4   5      205.54      235.01     10.22 o 
 -18   4   5       17.61        9.94      5.11 o 
 -16   4   5       75.69      108.53      6.94 o 
 -14   4   5      726.42      767.60     26.20 o 
 -12   4   5      360.64      412.95     11.50 o 
 -10   4   5      262.40      281.03      8.94 o 
  -8   4   5     3386.89     3131.22     40.11 o 
  -6   4   5      529.39      612.07      8.51 o 
  -4   4   5     3346.74     3392.71     34.73 o 
  -2   4   5     4899.93     5043.21     44.46 o 
   0   4   5     2404.96     2609.49     41.63 o 
   2   4   5     2069.73     2252.21     24.24 o 
   4   4   5    23541.10    23849.32    234.53 o 
   6   4   5     3972.99     3836.82     49.78 o 
   8   4   5     1470.39     1487.44     23.61 o 
  10   4   5      652.19      675.25     14.45 o 
  12   4   5      384.91      487.68     12.09 o 
  14   4   5     1356.47     1368.14     23.61 o 
  16   4   5      696.28      733.12     27.10 o 
  18   4   5      296.66      271.02     10.80 o 
  20   4   5       19.86       33.43      6.39 o 
  22   4   5      101.42       92.15     10.84 o 
  24   4   5       33.01       50.59     10.84 o 
 -23   5   5       47.06       55.24      7.67 o 
 -21   5   5       38.16       37.06      6.39 o 
 -19   5   5      233.48      232.35     10.22 o 
 -17   5   5      163.95      143.38      8.23 o 
 -15   5   5      376.88      295.75     10.22 o 
 -13   5   5      437.42      390.35     11.50 o 
 -11   5   5      417.03      424.79     11.50 o 
  -9   5   5     1892.17     1944.39     28.73 o 
  -7   5   5      358.91      426.69      8.16 o 
  -5   5   5     2480.55     2696.19     30.34 o 
  -3   5   5      219.13      246.76      5.48 o 
  -1   5   5     6946.40     7430.46     65.46 o 
   1   5   5     1225.24     1652.26     20.34 o 
   3   5   5     6596.89     7811.00     79.24 o 
   5   5   5     1872.28     2393.53     26.68 o 
   7   5   5      401.60      517.85     12.09 o 
   9   5   5     1123.71      898.47     35.23 o 
  11   5   5      546.49      705.20     23.49 o 
  13   5   5      203.63      186.72      8.23 o 
  15   5   5       46.84       42.94      6.39 o 
  17   5   5      101.49       93.06      7.67 o 
  19   5   5       10.64       29.84      6.39 o 
  21   5   5       83.48       56.01     10.84 o 
  23   5   5        2.47       19.87      9.03 o 
 -22   6   5       59.62       69.16      8.23 o 
 -20   6   5        5.81        3.61      6.39 o 
 -18   6   5      155.41      154.49      8.94 o 
 -16   6   5       66.80       67.20      6.94 o 
 -14   6   5      105.61       84.80      8.13 o 
 -12   6   5      436.81      426.20     17.16 o 
 -10   6   5      802.82      852.83     16.61 o 
  -8   6   5      259.11      238.65      6.85 o 
  -6   6   5      901.68      907.70     12.74 o 
  -4   6   5      115.00      111.49      4.23 o 
  -2   6   5      234.04      239.62      7.04 o 
   0   6   5      923.54      838.26     10.14 o 
   2   6   5      394.55      481.37      7.14 o 
   4   6   5     1230.17     1268.70     16.63 o 
   6   6   5      118.17      119.28      4.79 o 
   8   6   5     1240.51     1141.80     19.77 o 
  10   6   5      693.55      703.76     15.33 o 
  12   6   5      327.35      373.98     11.29 o 
  14   6   5      156.45      170.75      8.94 o 
  16   6   5       21.71       18.97      6.39 o 
  18   6   5       95.96      103.30      8.23 o 
  20   6   5       70.12       89.73     13.55 o 
  22   6   5        1.42       -3.61      9.03 o 
 -21   7   5      119.91      136.47      8.94 o 
 -19   7   5       54.13       53.15      6.94 o 
 -17   7   5       60.29       49.89      9.94 o 
 -15   7   5       54.38       49.26     10.84 o 
 -13   7   5      221.88      253.94     10.22 o 
 -11   7   5       29.13       42.28      5.64 o 
  -9   7   5        5.87       17.27      7.23 o 
  -7   7   5      103.21       87.94      4.79 o 
  -5   7   5      461.89      577.39      8.78 o 
  -3   7   5      279.05      440.25      7.64 o 
  -1   7   5      338.16      320.51      6.52 o 
   1   7   5      228.32      326.11      6.73 o 
   3   7   5        2.26        8.91      2.87 o 
   5   7   5      132.09      163.07      6.36 o 
   7   7   5       32.53       23.89      5.11 o 
   9   7   5      167.75      169.84      9.52 o 
  11   7   5      170.78      228.53     10.84 o 
  13   7   5       29.86       40.55      8.13 o 
  15   7   5      101.30      103.30      8.23 o 
  17   7   5       72.69       62.35      7.67 o 
  19   7   5        0.31        9.94      6.39 o 
  21   7   5       59.32       67.05      8.94 o 
 -20   8   5        3.96       15.60      7.23 o 
 -18   8   5        5.05       17.16      6.39 o 
 -16   8   5        9.54       -1.81      5.11 o 
 -14   8   5       20.97       35.85      7.23 o 
 -12   8   5        5.13        8.23      5.64 o 
 -10   8   5      959.93     1041.46     30.72 o 
  -8   8   5      854.16     1014.32     20.28 o 
  -6   8   5      759.90      773.55     16.10 o 
  -4   8   5       83.74       68.54      4.23 o 
  -2   8   5      239.03      246.28      6.32 o 
   0   8   5       85.30       78.84      5.81 o 
   2   8   5      448.92      444.80      7.82 o 
   4   8   5       61.92       50.96      3.99 o 
   6   8   5      143.21      135.10      8.13 o 
   8   8   5       41.50       70.17     10.84 o 
  10   8   5      124.12      124.92      8.23 o 
  12   8   5       71.35       65.96      7.67 o 
  14   8   5      108.46      110.96      9.03 o 
  16   8   5       74.00       80.83      8.23 o 
  18   8   5       23.51       41.94     14.45 o 
 -17   9   5       22.44       25.74      6.94 o 
 -15   9   5       45.84       38.70      6.94 o 
 -13   9   5        2.25        6.32      6.32 o 
 -11   9   5       14.53       16.46      5.64 o 
  -9   9   5       21.05       26.00      4.79 o 
  -7   9   5      251.80      315.68     10.95 o 
  -5   9   5      493.54      496.81      8.97 o 
  -3   9   5      261.53      290.33      7.23 o 
  -1   9   5      170.77      195.19      8.59 o 
   1   9   5       85.79      104.48      4.91 o 
   3   9   5       75.09       88.81      5.85 o 
   5   9   5      427.50      416.71     12.78 o 
   7   9   5      413.11      461.26     13.37 o 
   9   9   5       43.16       45.17      6.39 o 
  11   9   5       33.81       19.87      6.39 o 
  13   9   5        9.95       16.26      6.39 o 
  15   9   5       29.47       28.63      7.23 o 
  17   9   5        4.03       -2.30     15.36 o 
 -16  10   5        3.01        9.03      9.03 o 
 -14  10   5       27.05       24.79      6.39 o 
 -12  10   5       85.49       82.75     10.84 o 
 -10  10   5       13.50       19.78      5.56 o 
  -8  10   5       91.54       77.20      8.63 o 
  -6  10   5      303.14      296.89     14.34 o 
  -4  10   5      167.42      195.02      6.97 o 
  -2  10   5      233.44      250.70      7.42 o 
   0  10   5      178.17      158.60      7.30 o 
   2  10   5      251.96      274.26     10.80 o 
   4  10   5       92.77       93.48      7.67 o 
   6  10   5      208.54      166.44      9.52 o 
   8  10   5        2.77        6.32      9.94 o 
  10  10   5        1.31        5.62     14.45 o 
  12  10   5        7.30       13.17     16.26 o 
  14  10   5       14.52       28.01      7.67 o 
 -13  11   5        4.22        4.52      6.39 o 
 -11  11   5        7.82        4.52      6.39 o 
  -9  11   5       13.05       15.36      6.39 o 
  -7  11   5       29.83       53.37      6.94 o 
  -5  11   5       34.15       28.42      6.39 o 
  -3  11   5       18.16       18.49      4.79 o 
  -1  11   5       12.92       16.12      4.79 o 
   1  11   5       49.64       51.14      6.94 o 
   3  11   5       77.08       90.38      7.67 o 
   5  11   5       16.52        9.94      8.13 o 
   7  11   5        2.84        6.32      6.39 o 
   9  11   5       59.83       86.29      8.94 o 
  11  11   5        8.37        6.32      6.39 o 
  -8  12   5        2.37        4.60      6.94 o 
  -6  12   5       93.51      119.25     12.65 o 
  -4  12   5        2.99        9.03      7.23 o 
  -2  12   5       14.71       18.07      9.03 o 
   0  12   5       21.46       43.36      9.03 o 
   2  12   5        1.73        7.23      9.03 o 
   4  12   5       36.78       57.82     10.84 o 
   6  12   5       33.71       44.79      9.94 o 
 -26   0   6       25.03       52.40     10.84 o 
 -24   0   6      118.25      155.39     12.65 o 
 -22   0   6      143.97      189.72     14.45 o 
 -20   0   6      773.42      665.24     14.65 o 
 -18   0   6      785.44      790.99     15.93 o 
 -16   0   6      876.10      941.63     17.21 o 
 -14   0   6     1033.28     1005.62     17.21 o 
 -12   0   6     2186.08     1743.83     24.89 o 
 -10   0   6     8467.91     8493.85    146.35 o 
  -8   0   6      354.22      384.85     10.84 o 
  -6   0   6      143.11      227.66      7.23 o 
   0   0   6    50878.18    50462.62    883.53 o 
   2   0   6    44918.94    43416.03    744.41 o 
   4   0   6    11407.95    13165.17    163.40 o 
   6   0   6     7401.00     6865.49     86.18 o 
   8   0   6     9762.79    10843.90    132.12 o 
  10   0   6     1181.28     1147.61     17.21 o 
  12   0   6      403.41      317.51     11.74 o 
  14   0   6      320.70      285.21      8.23 o 
  16   0   6       46.58       74.80      5.64 o 
  18   0   6      286.67      316.19     14.45 o 
  20   0   6      375.57      361.36     16.26 o 
  22   0   6      126.53      169.84     12.65 o 
  24   0   6       62.33       59.62     10.84 o 
 -25   1   6       11.48       20.78      6.39 o 
 -23   1   6        5.25        7.23      4.17 o 
 -21   1   6       86.23       84.43      5.22 o 
 -19   1   6      264.66      316.45      9.00 o 
 -17   1   6      744.87      821.03     11.27 o 
 -15   1   6       66.46       69.48      3.79 o 
 -13   1   6      491.09      550.85     16.24 o 
 -11   1   6      165.28      292.99      6.08 o 
  -9   1   6     2564.30     2554.54     27.08 o 
  -7   1   6     3732.76     3257.48     33.35 o 
  -5   1   6     4776.56     5221.22     67.60 o 
  -3   1   6     2867.91     2988.48     52.40 o 
  -1   1   6    13220.64    13435.50    224.05 o 
   1   1   6    19862.71    20419.88    203.27 o 
   3   1   6    11897.53    11546.33    116.39 o 
   5   1   6      137.82      144.83      7.31 o 
   7   1   6     3190.34     3444.97     31.37 o 
   9   1   6     3008.87     2963.23     27.75 o 
  11   1   6      569.54      525.52      7.42 o 
  13   1   6      149.04      126.79      8.51 o 
  15   1   6       40.41       51.37      3.61 o 
  17   1   6      196.95      220.27      7.30 o 
  19   1   6      203.41      246.63     10.22 o 
  21   1   6      381.52      381.88     12.09 o 
  23   1   6       77.60       85.88      9.03 o 
  25   1   6       29.23       20.17      9.03 o 
 -24   2   6       11.59        2.45      4.45 o 
 -22   2   6       27.17        7.83      4.17 o 
 -20   2   6      275.96      228.87     10.08 o 
 -18   2   6      358.73      373.85      9.39 o 
 -16   2   6      459.63      514.97     12.78 o 
 -14   2   6      238.77      199.74      6.36 o 
 -12   2   6      120.13      136.84      5.01 o 
 -10   2   6      139.10      143.40      4.13 o 
  -8   2   6     5791.09     5605.57     48.52 o 
  -6   2   6    10397.62    10021.73     84.66 o 
  -4   2   6      722.17      682.15      8.65 o 
  -2   2   6      973.57      797.74     11.50 o 
   0   2   6       31.62       25.27      2.99 o 
   2   2   6     1722.17     1475.21     13.89 o 
   4   2   6      313.85      326.91      6.01 o 
   6   2   6     2132.61     1681.09     19.11 o 
   8   2   6     7534.75     8486.01     85.11 o 
  10   2   6     2709.45     3126.74     34.39 o 
  12   2   6       40.68       48.17      3.07 o 
  14   2   6      202.56      162.20      5.22 o 
  16   2   6      108.60      142.20      7.54 o 
  18   2   6       17.90       23.24      5.17 o 
  20   2   6        2.23        1.41     11.74 o 
  22   2   6       15.22       30.06      6.39 o 
  24   2   6       21.52       28.75      6.39 o 
 -25   3   6        6.84        6.02      5.22 o 
 -23   3   6        0.97        7.74      4.45 o 
 -21   3   6       11.10        3.23      4.45 o 
 -19   3   6      117.39      106.32      8.13 o 
 -17   3   6       41.76       48.71      9.03 o 
 -15   3   6      208.34      170.98      8.94 o 
 -13   3   6       97.51       62.45      5.11 o 
 -11   3   6       57.99       62.45      5.11 o 
  -9   3   6      589.64      535.66      8.62 o 
  -7   3   6      700.12      920.53     10.56 o 
  -5   3   6     7643.73     8470.06     72.02 o 
  -3   3   6     3653.88     3342.18     41.51 o 
  -1   3   6     1612.46     1554.61     21.05 o 
   1   3   6      136.14      151.56      5.49 o 
   3   3   6     3490.10     4179.51     42.67 o 
   5   3   6     3514.70     3147.68     41.51 o 
   7   3   6     3142.24     2439.95     27.08 o 
   9   3   6      499.90      718.34     10.33 o 
  11   3   6      381.93      331.81      7.15 o 
  13   3   6       58.99       68.01      3.99 o 
  15   3   6     1430.24     1409.19     20.47 o 
  17   3   6      697.19      654.18     18.71 o 
  19   3   6       61.89       63.06      6.43 o 
  21   3   6       60.43       40.84      6.94 o 
  23   3   6       52.94       44.85     12.65 o 
 -24   4   6       46.61       56.17      6.26 o 
 -22   4   6        8.81       10.84      6.39 o 
 -20   4   6      155.41      146.55      8.94 o 
 -18   4   6       27.47        9.94      5.11 o 
 -16   4   6      104.61      119.36      7.67 o 
 -14   4   6       38.65       41.07      5.64 o 
 -12   4   6      249.01      166.16     11.74 o 
 -10   4   6       93.66       81.95      7.23 o 
  -8   4   6     2778.56     3015.75     31.60 o 
  -6   4   6     1275.04     1380.31     24.72 o 
  -4   4   6       29.89       14.45      2.56 o 
  -2   4   6      323.91      246.89      4.70 o 
   0   4   6       54.40       31.68      2.63 o 
   2   4   6       81.88      122.77      3.72 o 
   4   4   6     2351.51     1933.77     21.44 o 
   6   4   6     2540.04     2707.50     36.98 o 
   8   4   6       76.18       87.12      5.64 o 
  10   4   6      178.75      191.66      8.23 o 
  12   4   6      185.58      259.18     14.45 o 
  14   4   6      109.50       96.25      6.94 o 
  16   4   6      148.58      193.48      8.94 o 
  18   4   6       59.76       47.51      8.13 o 
  20   4   6       53.17       57.39      6.94 o 
  22   4   6        5.36       16.26      9.03 o 
  24   4   6        1.48       14.45     10.84 o 
 -23   5   6       16.48       17.16      6.39 o 
 -21   5   6       30.14        9.94      6.39 o 
 -19   5   6       56.12       38.72      6.39 o 
 -17   5   6      339.92      323.46     11.50 o 
 -15   5   6      140.77      187.91      8.94 o 
 -13   5   6       80.55       65.25      6.39 o 
 -11   5   6      401.27      402.93     11.50 o 
  -9   5   6      216.51      214.20      8.94 o 
  -7   5   6     1800.87     2058.73     23.23 o 
  -5   5   6       57.88       28.79      3.13 o 
  -3   5   6      987.13      879.50     10.69 o 
  -1   5   6     1233.00     1691.95     17.13 o 
   1   5   6      288.03      262.68      5.85 o 
   3   5   6     1081.93      994.39     12.74 o 
   5   5   6      690.36      771.20     10.88 o 
   7   5   6      303.62      287.02     13.55 o 
   9   5   6      846.18      861.45     15.93 o 
  11   5   6      167.76      189.45      8.67 o 
  13   5   6       39.91       53.68      6.39 o 
  15   5   6       14.65       -1.81      5.64 o 
  17   5   6       37.95       39.37      6.39 o 
  19   5   6      154.35      145.65     12.65 o 
  21   5   6       12.53        0.00      9.03 o 
  23   5   6       16.89       28.91     10.84 o 
 -22   6   6       16.46       18.07      9.94 o 
 -20   6   6       12.77       13.55      6.39 o 
 -18   6   6        3.12       -5.42      8.13 o 
 -16   6   6      329.84      256.58     10.22 o 
 -14   6   6      146.27      113.28      7.67 o 
 -12   6   6      134.14      114.86     10.84 o 
 -10   6   6      497.41      574.57     12.78 o 
  -8   6   6     1859.35     1954.03     37.94 o 
  -6   6   6     1535.18     1587.97     19.05 o 
  -4   6   6      182.92      191.96      5.48 o 
  -2   6   6     1443.01     1183.06     25.56 o 
   0   6   6      124.49       85.77      3.31 o 
   2   6   6      217.53      189.99      5.05 o 
   4   6   6      337.06      418.64      8.21 o 
   6   6   6      415.95      505.14      8.99 o 
   8   6   6      306.01      240.22     11.74 o 
  10   6   6      466.82      479.71     12.78 o 
  12   6   6       49.42       39.04      6.39 o 
  14   6   6      133.90      141.98      8.94 o 
  16   6   6      444.31      506.83     14.05 o 
  18   6   6      103.03      108.12      8.94 o 
  20   6   6       23.99       42.64      6.94 o 
  22   6   6        9.07        7.23     10.84 o 
 -21   7   6       60.53       72.32      7.67 o 
 -19   7   6       35.30       48.16      9.94 o 
 -17   7   6        9.01        0.00      5.11 o 
 -15   7   6       26.74       37.06      6.39 o 
 -13   7   6      150.71      144.59     11.74 o 
 -11   7   6       88.00      126.58      7.67 o 
  -9   7   6      293.54      339.90     10.80 o 
  -7   7   6      559.24      581.27     12.47 o 
  -5   7   6       43.51      103.12      4.52 o 
  -3   7   6       18.18       24.48      3.07 o 
  -1   7   6      432.82      446.25      7.64 o 
   1   7   6       50.94       91.31      3.99 o 
   3   7   6       30.75       12.24      4.17 o 
   5   7   6      159.17       75.52      4.13 o 
   7   7   6      208.33      218.68     10.22 o 
   9   7   6       93.70       80.00      6.94 o 
  11   7   6      138.30      129.38     12.65 o 
  13   7   6      127.89      130.32      8.94 o 
  15   7   6      218.61      220.49     10.22 o 
  17   7   6       12.06        1.81      6.39 o 
  19   7   6       38.27       31.93      9.94 o 
  21   7   6       55.47       54.36      8.23 o 
 -20   8   6        6.31       11.74      8.13 o 
 -18   8   6       48.73       44.80      6.94 o 
 -16   8   6       20.84       10.84      6.39 o 
 -14   8   6       10.03       11.44      5.64 o 
 -12   8   6       26.25       26.03      5.64 o 
 -10   8   6     1216.22     1162.85     21.72 o 
  -8   8   6      512.60      523.64     11.47 o 
  -6   8   6       37.24       22.85      3.61 o 
  -4   8   6       16.71       11.67      3.31 o 
  -2   8   6       86.05      132.31      4.91 o 
   0   8   6      327.08      299.21      7.14 o 
   2   8   6      145.90      201.66      6.23 o 
   4   8   6      188.41      159.19      6.77 o 
   6   8   6      241.18      210.17      9.52 o 
   8   8   6      566.72      553.96     14.65 o 
  10   8   6      230.38      192.76      9.52 o 
  12   8   6      206.73      174.36     10.22 o 
  14   8   6      194.56      195.55     10.22 o 
  16   8   6      106.33      110.69      8.94 o 
  18   8   6        5.24        1.81      9.03 o 
 -17   9   6       29.11       32.43      8.13 o 
 -15   9   6       14.54       13.55      6.39 o 
 -13   9   6       12.92       -3.61      7.23 o 
 -11   9   6        7.61        3.01      5.64 o 
  -9   9   6      467.33      370.25      9.70 o 
  -7   9   6      238.64      210.81      8.35 o 
  -5   9   6      615.22      723.16     14.87 o 
  -3   9   6        3.18        6.78      3.61 o 
  -1   9   6      673.90      623.41     10.14 o 
   1   9   6      152.90      203.87      6.52 o 
   3   9   6        4.75        7.23      8.13 o 
   5   9   6      437.18      340.73     11.29 o 
   7   9   6      103.79       79.54      7.67 o 
   9   9   6       20.49       28.05      6.32 o 
  11   9   6        9.06       23.09      5.64 o 
  13   9   6      134.60      152.00     21.68 o 
  15   9   6        0.73        2.71      6.39 o 
  17   9   6       32.60       34.42      7.67 o 
 -14  10   6        3.04        0.00      6.39 o 
 -12  10   6       26.86       27.87      6.21 o 
 -10  10   6        1.49       -1.68      4.72 o 
  -8  10   6       20.85       10.84      4.45 o 
  -6  10   6      140.78      163.96      7.61 o 
  -4  10   6      166.29      201.58      8.05 o 
  -2  10   6       19.15       27.80      6.00 o 
   0  10   6       17.74       13.25      6.25 o 
   2  10   6       74.24       93.13      7.67 o 
   4  10   6        7.61       20.78      6.39 o 
   6  10   6        1.92        6.32      6.39 o 
   8  10   6        6.31       -3.61      5.11 o 
  10  10   6       17.95       27.33      6.39 o 
  12  10   6       16.42       13.55      6.39 o 
  14  10   6        2.92       -3.94      6.94 o 
 -11  11   6       10.30       17.16      6.39 o 
  -9  11   6      212.29      234.57     11.74 o 
  -7  11   6       18.64       16.26      5.22 o 
  -5  11   6      157.16      131.19      6.90 o 
  -3  11   6       45.07       45.18      5.50 o 
  -1  11   6       30.09       36.50      6.39 o 
   1  11   6       24.63       12.65      6.39 o 
   3  11   6       30.40       29.24      6.39 o 
   5  11   6        1.85        1.81      6.39 o 
   7  11   6       43.72       53.75     12.65 o 
   9  11   6       28.00       21.68      9.03 o 
  11  11   6        9.66        6.32      6.39 o 
  -6  12   6        2.94       19.87      9.03 o 
  -2  12   6        0.26        5.42      9.03 o 
   0  12   6        3.02        5.42      9.03 o 
   2  12   6        0.83        5.42      6.39 o 
   4  12   6        4.36        6.32      6.39 o 
   6  12   6        5.12       12.65      6.94 o 
 -25   1   7       50.64       50.66      7.67 o 
 -23   1   7        1.54       -2.71      5.11 o 
 -21   1   7       27.07       19.97      4.17 o 
 -19   1   7       76.97       52.30      5.13 o 
 -17   1   7       47.38       58.54      4.23 o 
 -15   1   7       77.75       61.34      4.17 o 
 -13   1   7       79.72       81.55      4.17 o 
 -11   1   7      982.08      910.72     14.93 o 
  -9   1   7     3800.95     3714.67     38.57 o 
  -7   1   7     2769.05     3196.62     33.35 o 
  -5   1   7     6405.10     7312.19    126.48 o 
  -3   1   7     2431.96     2829.48     48.78 o 
  -1   1   7     2118.41     2169.99     39.75 o 
   1   1   7     1109.39     1319.44     14.93 o 
   3   1   7    11763.51    11569.86    115.34 o 
   5   1   7     5570.04     5472.22     55.94 o 
   7   1   7     1033.11      820.77     10.75 o 
   9   1   7     4432.03     4688.64     41.97 o 
  11   1   7       25.63       28.73      3.60 o 
  13   1   7       46.67       40.04      3.31 o 
  15   1   7      378.75      403.95      9.39 o 
  17   1   7      124.30      145.45      6.26 o 
  19   1   7      213.99      193.40      8.94 o 
  21   1   7      379.07      366.76     13.55 o 
  23   1   7       10.57       10.84      7.23 o 
  25   1   7       50.39       39.50      6.94 o 
 -24   2   7       13.98       15.06      5.22 o 
 -22   2   7       25.14       28.81      4.79 o 
 -20   2   7       70.05       84.64      5.50 o 
 -18   2   7      107.48       90.67      6.39 o 
 -16   2   7      383.03      340.67     10.80 o 
 -14   2   7        3.93        8.13      3.83 o 
 -12   2   7       56.47       80.66      4.11 o 
 -10   2   7      558.52      592.30     10.73 o 
  -8   2   7     3808.08     4044.67     35.40 o 
  -6   2   7     1367.55     1454.30     13.46 o 
  -4   2   7      224.30       94.05      3.72 o 
  -2   2   7     5977.82     5702.99     69.62 o 
   0   2   7     2801.94     2599.03     23.47 o 
   2   2   7      106.99       80.82      2.78 o 
   4   2   7     1564.25     1592.75     21.52 o 
   6   2   7     3238.92     3253.99     34.76 o 
   8   2   7     2103.69     2641.20     28.81 o 
  10   2   7       12.43       26.61      3.13 o 
  12   2   7     1779.04     1850.34     18.94 o 
  14   2   7     1075.33      934.77     11.69 o 
  16   2   7      390.08      553.59     10.75 o 
  18   2   7      703.29      778.21     13.19 o 
  20   2   7      101.85      110.77      8.23 o 
  22   2   7       49.55       29.66      9.94 o 
  24   2   7       17.30       21.68      6.39 o 
 -25   3   7       37.20       37.15      5.50 o 
 -23   3   7       21.05       24.37      5.22 o 
 -21   3   7       88.54      109.15      8.27 o 
 -19   3   7       35.41       39.37      6.39 o 
 -17   3   7      131.65      137.14      9.94 o 
 -15   3   7     1247.70      979.56     18.49 o 
 -13   3   7      182.90      149.50      8.23 o 
 -11   3   7      749.04      752.54     14.05 o 
  -9   3   7      965.41      819.58      8.57 o 
  -7   3   7      299.22      323.34      4.65 o 
  -5   3   7     2103.90     1851.92     20.09 o 
  -3   3   7     3053.43     3291.01     47.46 o 
  -1   3   7      131.79      118.31      3.72 o 
   1   3   7     8307.70     7581.71     76.42 o 
   3   3   7     2867.94     3590.17     37.44 o 
   5   3   7     8016.79     9071.30     91.40 o 
   7   3   7     1714.16     1668.72     20.62 o 
   9   3   7      630.52      605.51      9.57 o 
  11   3   7      470.17      457.32      9.00 o 
  13   3   7      303.49      378.06      7.44 o 
  15   3   7      232.24      270.76      7.84 o 
  17   3   7      125.50      117.47      5.85 o 
  19   3   7       25.37       10.84      4.45 o 
  21   3   7       69.96       79.50      7.67 o 
  23   3   7       22.49       12.65      9.03 o 
 -24   4   7        1.57        9.03      5.22 o 
 -22   4   7       16.13       24.54      6.39 o 
 -20   4   7       19.53       21.08      5.64 o 
 -18   4   7      293.41      340.15     12.65 o 
 -16   4   7     1024.71     1053.45     19.77 o 
 -14   4   7      349.81      322.82     10.22 o 
 -12   4   7      367.08      374.23     10.80 o 
 -10   4   7     1436.05     1269.57     20.44 o 
  -8   4   7     1852.61     2059.50     23.23 o 
  -6   4   7     2881.94     3043.66     32.64 o 
  -4   4   7     3409.56     3485.45     36.48 o 
  -2   4   7     2408.12     2334.82     30.76 o 
   0   4   7     3158.01     2982.67     31.56 o 
   2   4   7      607.47      717.42      9.82 o 
   4   4   7      539.64      617.61      8.74 o 
   6   4   7     2926.61     3211.25     64.14 o 
   8   4   7     6082.01     6351.84     81.06 o 
  10   4   7      637.07      712.12     24.39 o 
  12   4   7      459.38      440.48     12.09 o 
  14   4   7      223.41      266.39      7.84 o 
  16   4   7      427.42      577.18     18.07 o 
  18   4   7      130.22      123.24      8.23 o 
  20   4   7       18.58       31.57     12.65 o 
  22   4   7       14.41       14.45      9.03 o 
 -23   5   7       95.11       98.10      8.94 o 
 -21   5   7       23.77       26.36      9.03 o 
 -19   5   7       89.35       81.35      7.67 o 
 -17   5   7      252.69      237.19     10.84 o 
 -15   5   7      338.17      382.62     13.55 o 
 -13   5   7       35.25       20.89      5.11 o 
 -11   5   7      155.82      224.85     14.45 o 
  -9   5   7      323.92      325.23     10.22 o 
  -7   5   7     2276.79     2455.58     27.42 o 
  -5   5   7     1190.09     1284.68     15.58 o 
  -3   5   7     2454.49     2426.25     23.66 o 
  -1   5   7      127.82      116.57      4.23 o 
   1   5   7       70.69      118.14      4.79 o 
   3   5   7      965.09     1281.65     15.90 o 
   5   5   7     1432.23     1595.86     19.34 o 
   7   5   7     1318.05     1137.42     19.77 o 
   9   5   7      797.10      945.40     17.21 o 
  11   5   7      228.49      215.01      8.94 o 
  13   5   7      160.77      170.05      9.52 o 
  15   5   7      114.77      123.77      7.67 o 
  17   5   7       87.20       93.27      7.67 o 
  19   5   7        3.72       15.36      6.39 o 
  21   5   7       14.28       33.45      6.39 o 
 -22   6   7        8.67       11.01      8.13 o 
 -20   6   7       80.84       68.71      7.67 o 
 -18   6   7        4.75       -0.90      8.13 o 
 -16   6   7      193.82      227.66     10.22 o 
 -14   6   7       42.63       52.27      6.39 o 
 -12   6   7        1.14        9.03      5.42 o 
 -10   6   7       54.46       69.67      6.39 o 
  -8   6   7      448.74      419.68     14.45 o 
  -6   6   7       55.54       43.69      3.72 o 
  -4   6   7      195.66      195.63      5.14 o 
  -2   6   7      797.36      746.26      9.63 o 
   0   6   7      497.38      516.96      7.87 o 
   2   6   7      635.31      605.72      9.81 o 
   4   6   7      254.15      286.74     10.77 o 
   6   6   7     2544.07     2525.46     36.98 o 
   8   6   7     1118.12     1296.63     22.33 o 
  10   6   7      414.96      449.99     13.37 o 
  12   6   7      161.02      145.50      8.94 o 
  14   6   7       58.48       76.80      7.67 o 
  16   6   7       29.70       32.43      9.03 o 
  18   6   7       19.61       32.67      6.39 o 
  20   6   7       15.93       14.78      6.94 o 
 -21   7   7       24.76       51.62      7.67 o 
 -19   7   7       78.95       68.04     11.74 o 
 -17   7   7       66.45       50.31      7.23 o 
 -15   7   7       88.22      103.50      7.67 o 
 -13   7   7       58.37       66.85      6.39 o 
 -11   7   7      110.43      122.89      7.67 o 
  -9   7   7      126.89      100.45      6.94 o 
  -7   7   7        4.29        7.23      6.32 o 
  -5   7   7      110.86      100.83      4.52 o 
  -3   7   7      215.20      170.08      5.82 o 
  -1   7   7      215.41      233.21      6.06 o 
   1   7   7       29.28        2.53      2.87 o 
   3   7   7      401.49      350.74      6.89 o 
   5   7   7      173.42      163.63      8.23 o 
   7   7   7      670.59      687.07     18.07 o 
   9   7   7      352.71      361.59     11.50 o 
  11   7   7      101.80      111.38      8.23 o 
  13   7   7      158.29      136.47      8.94 o 
  15   7   7      181.73      151.52     18.07 o 
  17   7   7       91.32       95.55      8.13 o 
  19   7   7       39.71       33.77      7.67 o 
 -20   8   7       47.03       68.29      8.23 o 
 -18   8   7        0.05        0.00      6.39 o 
 -16   8   7       20.11       12.65      8.13 o 
 -14   8   7       13.86       19.87      6.39 o 
 -12   8   7      161.42      180.92     17.16 o 
 -10   8   7      362.21      423.73     19.88 o 
  -8   8   7      836.84      971.93     20.48 o 
  -6   8   7      224.54      242.88      6.61 o 
  -4   8   7       43.52       66.61      4.23 o 
  -2   8   7      184.37      233.30      6.73 o 
   0   8   7       20.64       18.70      3.31 o 
   2   8   7       62.11       67.09      3.99 o 
   4   8   7       11.72       10.19      3.91 o 
   6   8   7       33.72       14.25      5.64 o 
   8   8   7      233.94      152.09     13.55 o 
  10   8   7      265.36      228.84     10.80 o 
  12   8   7       37.27       68.06      7.67 o 
  14   8   7       71.88      102.60     12.65 o 
  16   8   7       58.41       80.35     11.74 o 
  18   8   7        5.87        9.03     10.84 o 
 -17   9   7       50.46       71.70      8.23 o 
 -15   9   7       21.04       33.43      6.39 o 
 -13   9   7       43.06       53.79      6.94 o 
 -11   9   7       53.42       51.49      6.94 o 
  -9   9   7       76.99       65.14      5.50 o 
  -7   9   7      437.38      488.86     12.54 o 
  -5   9   7      965.39     1030.26     21.65 o 
  -3   9   7      667.43      665.20     10.59 o 
  -1   9   7       72.18       54.63      4.23 o 
   1   9   7       42.62       38.21      4.45 o 
   3   9   7      254.77      330.16      8.65 o 
   5   9   7      237.29      301.36     10.80 o 
   7   9   7      112.82       88.76      9.94 o 
   9   9   7       18.53       12.65      6.39 o 
  11   9   7       14.97       16.26     10.84 o 
  13   9   7       40.68       18.07      6.39 o 
  15   9   7       38.22       53.18     17.16 o 
  17   9   7       68.23       62.35      8.94 o 
 -14  10   7       33.24       15.77      6.94 o 
 -12  10   7       22.76       22.71      6.21 o 
 -10  10   7       16.86        6.58      4.45 o 
  -8  10   7       28.32       32.49      5.22 o 
  -6  10   7      174.02      157.87      7.61 o 
  -4  10   7      403.00      425.44      9.89 o 
  -2  10   7       37.18       18.34      4.43 o 
   0  10   7       31.75       29.98      5.71 o 
   2  10   7       63.97       70.51      7.67 o 
   4  10   7       29.49       11.84      5.64 o 
   6  10   7        9.26        8.83      5.64 o 
   8  10   7      145.39      107.97      8.23 o 
  10  10   7       40.82       34.99      6.94 o 
  12  10   7       13.91       11.01      8.13 o 
  14  10   7       36.16       41.64      7.67 o 
 -11  11   7       31.34       25.12      9.03 o 
  -9  11   7       12.94        5.98      5.67 o 
  -7  11   7       91.98       77.96      6.56 o 
  -5  11   7       92.94       95.97      6.26 o 
  -3  11   7       24.11       18.07      6.81 o 
  -1  11   7        5.98       18.97      6.39 o 
   1  11   7       84.44       80.66      7.67 o 
   3  11   7       58.84       54.66      6.94 o 
   5  11   7        2.25       -2.71      9.94 o 
   7  11   7       93.97      110.48      8.94 o 
   9  11   7        4.09       18.07      6.39 o 
  11  11   7       14.09        3.45      6.94 o 
  -6  12   7       16.25       27.10      9.03 o 
  -2  12   7       21.28       43.20      6.94 o 
   0  12   7        0.81        1.81      6.39 o 
   2  12   7       35.98       45.24      7.67 o 
   4  12   7       39.33       27.92      6.94 o 
   6  12   7       20.14       19.55      6.94 o 
 -24   0   8       35.86       28.91      9.03 o 
 -22   0   8      174.24      142.74     12.65 o 
 -20   0   8       66.71      151.77     12.65 o 
 -18   0   8      271.21      255.01      9.52 o 
 -16   0   8      751.34      817.81     15.93 o 
 -14   0   8      190.65       97.95      5.64 o 
 -12   0   8       89.12      151.77      9.03 o 
 -10   0   8     1946.05     1819.47     36.14 o 
  -8   0   8       45.83      101.18      7.23 o 
  -6   0   8     4461.86     4882.02     84.92 o 
   0   0   8     7279.84     7212.82    128.28 o 
   2   0   8    10100.27     9339.44    164.42 o 
   4   0   8     4405.67     3518.34     45.34 o 
   6   0   8     4473.46     4830.33    121.96 o 
   8   0   8     4993.42     5249.74     66.40 o 
  10   0   8      232.43      159.91      6.39 o 
  12   0   8     2528.11     2439.50     33.84 o 
  14   0   8      140.07      132.37      6.94 o 
  16   0   8     1840.85     1851.26     71.37 o 
  18   0   8       38.72       21.68      7.23 o 
  20   0   8      123.80      133.70     12.65 o 
  22   0   8      170.13      191.52     14.45 o 
  24   0   8       68.54      117.44     12.65 o 
 -25   1   8        1.02       -4.52      5.11 o 
 -23   1   8       49.59       52.46      6.39 o 
 -21   1   8       73.37       81.98      5.85 o 
 -19   1   8      133.91      151.59      6.90 o 
 -17   1   8      184.39      229.41      7.61 o 
 -15   1   8      154.29      152.50      6.08 o 
 -13   1   8        2.86       28.72      3.13 o 
 -11   1   8      902.66      782.41     11.09 o 
  -9   1   8        1.96       23.73      2.63 o 
  -7   1   8     4922.94     4207.04     43.46 o 
  -5   1   8     5507.81     5359.02     93.95 o 
  -3   1   8     5461.59     6723.17    113.83 o 
  -1   1   8     2580.49     2282.92     30.72 o 
   1   1   8     7974.07     6941.80     69.51 o 
   3   1   8    13780.25    14354.82    144.57 o 
   5   1   8     8750.40     8449.61     86.21 o 
   7   1   8     5743.80     5685.02     58.40 o 
   9   1   8      386.39      265.81      5.42 o 
  11   1   8     1028.56     1000.47     11.95 o 
  13   1   8      552.06      541.50      8.35 o 
  15   1   8     1325.61     1269.54     14.89 o 
  17   1   8      302.54      299.33      8.66 o 
  19   1   8      330.17      324.75     11.74 o 
  21   1   8        9.99       15.66      5.64 o 
  23   1   8        7.81        2.71      8.13 o 
 -24   2   8        8.68       -0.60      4.17 o 
 -22   2   8       31.98       24.05      5.22 o 
 -20   2   8      188.23      193.20      9.40 o 
 -18   2   8      344.32      454.56     12.78 o 
 -16   2   8      346.78      381.50     10.80 o 
 -14   2   8      244.31      153.60      8.94 o 
 -12   2   8      137.16      184.41      5.85 o 
 -10   2   8      643.23      598.85      9.57 o 
  -8   2   8      519.56      700.01      7.98 o 
  -6   2   8     1769.21     1567.12     15.08 o 
  -4   2   8      942.50     1179.85     16.61 o 
  -2   2   8     3870.90     3818.72     47.27 o 
   0   2   8     1605.73     1140.57     12.84 o 
   2   2   8     5688.10     5785.02     50.31 o 
   4   2   8     5194.87     5659.65     58.05 o 
   6   2   8     3156.24     3709.56     39.26 o 
   8   2   8     1228.55     1610.00     18.72 o 
  10   2   8       77.54       90.89      4.45 o 
  12   2   8       79.88       49.55      3.61 o 
  14   2   8      201.40      219.77      5.97 o 
  16   2   8      838.56      786.75     10.78 o 
  18   2   8       44.50       42.71      4.96 o 
  20   2   8      359.36      389.10     12.09 o 
  22   2   8       11.70       16.26      6.39 o 
  24   2   8       21.21       10.84      6.39 o 
 -25   3   8        3.83       -4.22      5.39 o 
 -23   3   8        6.97        6.84      4.45 o 
 -21   3   8       31.18       21.68      5.22 o 
 -19   3   8       63.58       38.47      6.32 o 
 -17   3   8       76.74       88.70      8.13 o 
 -15   3   8       20.68       26.98      5.11 o 
 -13   3   8      159.31      149.51      8.13 o 
 -11   3   8      274.75      152.94      7.67 o 
  -9   3   8       46.85       33.08      2.61 o 
  -7   3   8      621.90      649.66      7.48 o 
  -5   3   8     5930.90     6796.95     68.13 o 
  -3   3   8     3349.16     3491.54     44.06 o 
  -1   3   8     2446.18     2379.64     31.28 o 
   1   3   8     1664.95     1501.99     21.42 o 
   3   3   8      173.13      152.11      9.03 o 
   5   3   8      696.18      885.58     11.69 o 
   7   3   8      871.10      763.41     10.63 o 
   9   3   8      384.78      296.93      6.90 o 
  11   3   8      979.75     1082.75     14.79 o 
  13   3   8      478.10      482.37      7.80 o 
  15   3   8       69.12       39.51      3.79 o 
  17   3   8       26.82       38.01      4.79 o 
  19   3   8       61.05       35.73      5.22 o 
  21   3   8       46.36       45.17      9.03 o 
  23   3   8       57.98       61.43     10.84 o 
 -24   4   8       30.14       41.28      6.75 o 
 -22   4   8       94.00       86.06      7.67 o 
 -20   4   8       30.45       42.28      8.13 o 
 -18   4   8       70.85       54.75      6.39 o 
 -16   4   8       23.81       18.07      5.11 o 
 -14   4   8       56.28       61.64      6.39 o 
 -12   4   8      387.92      398.45     11.50 o 
 -10   4   8       75.26       73.19      5.11 o 
  -8   4   8       21.74       15.43      2.63 o 
  -6   4   8      236.38      141.69      5.01 o 
  -4   4   8      990.04      886.15     11.79 o 
  -2   4   8      532.68      597.96      8.65 o 
   0   4   8      464.52      468.18      8.04 o 
   2   4   8      600.99      863.82     11.38 o 
   4   4   8     2652.96     2248.17     24.86 o 
   6   4   8      205.66      190.34     10.84 o 
   8   4   8      952.78     1087.47     18.49 o 
  10   4   8      847.48      776.84     17.16 o 
  12   4   8      151.50      235.79      8.94 o 
  14   4   8       27.52       58.04      6.39 o 
  16   4   8      102.13      105.71      7.67 o 
  18   4   8        8.39        8.13      5.11 o 
  20   4   8       16.68       16.26      6.39 o 
  22   4   8        2.73       16.26      9.03 o 
 -23   5   8       11.97        2.71     13.55 o 
 -21   5   8       15.30       17.16      6.39 o 
 -19   5   8       48.21       20.78      6.39 o 
 -17   5   8      130.45      144.60      9.94 o 
 -15   5   8      383.07      345.14     11.50 o 
 -13   5   8      252.16      276.45     10.22 o 
 -11   5   8       38.03       38.03      5.11 o 
  -9   5   8      320.89      249.59      9.52 o 
  -7   5   8       99.08       83.85      3.91 o 
  -5   5   8     1695.16     2109.53     23.95 o 
  -3   5   8      875.04      925.00     11.05 o 
  -1   5   8      163.07      173.38      4.91 o 
   1   5   8      618.06      618.58      9.27 o 
   3   5   8       11.51       46.48      2.95 o 
   5   5   8      355.18      379.15     15.36 o 
   7   5   8      892.20      975.77     17.89 o 
   9   5   8      255.22      219.83      8.94 o 
  11   5   8      338.83      315.72     18.07 o 
  13   5   8      212.32      143.71     12.65 o 
  15   5   8      172.72      139.34      8.23 o 
  17   5   8      586.26      499.21     14.65 o 
  19   5   8       55.53       65.25      7.67 o 
  21   5   8        8.35       -2.71     13.55 o 
 -22   6   8        0.11       -1.81      6.39 o 
 -20   6   8       78.34       93.88     12.65 o 
 -18   6   8        0.73       -0.80      5.64 o 
 -16   6   8       40.18       61.19      6.39 o 
 -14   6   8        5.04        1.81      5.11 o 
 -12   6   8        0.59        9.03      5.11 o 
 -10   6   8      288.77      204.17     13.55 o 
  -8   6   8      784.27      804.03     15.93 o 
  -6   6   8       52.65      119.39      5.50 o 
  -4   6   8      173.96      142.42      5.14 o 
  -2   6   8      724.34      722.20      9.69 o 
   0   6   8       79.64       69.11      3.44 o 
   2   6   8      864.83      992.23     13.73 o 
   4   6   8       41.96       92.29      6.39 o 
   6   6   8      304.34      287.02     13.55 o 
   8   6   8      981.24      881.23     17.21 o 
  10   6   8      509.87      453.89     12.59 o 
  12   6   8      537.37      433.62     15.36 o 
  14   6   8      116.11      156.42     12.65 o 
  16   6   8      108.62      110.22      9.94 o 
  18   6   8        5.82        7.23      9.03 o 
  20   6   8      112.39      136.54      9.52 o 
 -21   7   8       29.73       49.61     17.16 o 
 -19   7   8       43.82       46.98      7.67 o 
 -17   7   8        6.46       -4.22      5.64 o 
 -15   7   8       59.33       45.24      6.39 o 
 -13   7   8        9.65       13.55      5.11 o 
 -11   7   8       28.95       30.42      5.64 o 
  -9   7   8      371.61      398.31     12.09 o 
  -7   7   8      149.17       96.25      5.50 o 
  -5   7   8      872.75      843.82     11.27 o 
  -3   7   8     2169.92     2054.05     21.42 o 
  -1   7   8      663.17      719.27     10.43 o 
   1   7   8      107.69      124.45      4.91 o 
   3   7   8       28.30      101.93      6.94 o 
   5   7   8      226.50      213.99      9.52 o 
   7   7   8       83.01      113.86      7.67 o 
   9   7   8       85.99       94.82      9.03 o 
  11   7   8      100.97       94.94      7.67 o 
  13   7   8      153.45      126.87     15.36 o 
  15   7   8        1.64        0.00      6.39 o 
  17   7   8      102.01       77.30      8.23 o 
  19   7   8       19.70       22.01      6.94 o 
 -18   8   8       44.34       46.78      7.23 o 
 -16   8   8       67.92       62.45      7.67 o 
 -14   8   8       48.00       43.52      9.03 o 
 -12   8   8      138.21      127.58      8.23 o 
 -10   8   8        3.34       25.69      5.64 o 
  -8   8   8      129.40      125.68      6.56 o 
  -6   8   8      534.19      481.50     13.42 o 
  -4   8   8        3.06        0.28      3.31 o 
  -2   8   8      327.06      286.46      7.23 o 
   0   8   8     1239.39     1662.44     18.44 o 
   2   8   8      317.94      217.82      7.61 o 
   4   8   8      327.71      235.20      7.95 o 
   6   8   8      578.22      546.38     14.65 o 
   8   8   8      120.85      103.76      8.23 o 
  10   8   8      361.30      338.97     12.09 o 
  12   8   8       41.29       45.82      6.39 o 
  14   8   8      177.50      230.38     14.45 o 
  16   8   8        6.65       15.77      6.94 o 
  18   8   8       43.96       48.98      8.23 o 
 -17   9   8        6.73        2.71      6.39 o 
 -15   9   8       65.20       69.79     11.74 o 
 -13   9   8       23.37       39.03      6.94 o 
 -11   9   8       73.36       64.91      5.85 o 
  -9   9   8      135.57      126.58     14.93 o 
  -7   9   8      361.37      389.25     10.05 o 
  -5   9   8      233.46      256.01      8.65 o 
  -3   9   8     1009.75      946.50     13.08 o 
  -1   9   8      122.22      149.96      8.35 o 
   1   9   8       76.17       73.18      5.50 o 
   3   9   8       22.08       11.23      4.45 o 
   5   9   8       26.28       23.13      7.23 o 
   7   9   8       77.92      101.74      8.23 o 
   9   9   8       71.87       64.46      7.67 o 
  11   9   8       42.99       68.29      8.23 o 
  13   9   8        0.06       11.74      6.39 o 
  15   9   8       14.95       22.67      6.94 o 
 -14  10   8        3.19        1.20      5.22 o 
 -12  10   8       21.79       32.76      5.50 o 
 -10  10   8       18.85        7.37      4.79 o 
  -8  10   8       17.89       20.42      8.65 o 
  -6  10   8       47.94       53.88      9.29 o 
  -4  10   8        2.66        5.80      4.17 o 
  -2  10   8       34.18       28.66      5.22 o 
   0  10   8        7.87       13.42      6.63 o 
   2  10   8       14.46       18.07      6.39 o 
   4  10   8       54.14       67.77      7.67 o 
   6  10   8        1.66        9.03      6.39 o 
   8  10   8        5.58        0.40      5.64 o 
  10  10   8       21.50       23.65      8.13 o 
  12  10   8        2.78        8.13      6.39 o 
  14  10   8        9.42        8.71      6.94 o 
 -11  11   8       22.80       41.28      5.85 o 
  -9  11   8        5.16        6.40      6.58 o 
  -7  11   8      158.83      180.93      8.35 o 
  -5  11   8       48.77       41.86      6.74 o 
  -3  11   8       59.66       58.74      7.67 o 
  -1  11   8      100.19      122.89      8.94 o 
   1  11   8        6.42        9.03      7.23 o 
   3  11   8       13.41       17.16      9.94 o 
   5  11   8       53.42       63.44     10.84 o 
   7  11   8       25.13       21.91      7.23 o 
   9  11   8       14.98       20.04      8.13 o 
  -4  12   8        9.98       21.68      9.03 o 
  -2  12   8        7.47        3.61      9.03 o 
   0  12   8       21.02       14.45      7.23 o 
   2  12   8       12.85        8.13      8.13 o 
   4  12   8        0.77       -2.71      6.39 o 
 -25   1   9       15.16       22.79      6.39 o 
 -23   1   9       55.16       51.51      6.39 o 
 -21   1   9        0.23        1.20      4.17 o 
 -19   1   9        1.33       -4.70      3.72 o 
 -17   1   9        3.29        7.83      4.17 o 
 -15   1   9      229.52      236.57      7.61 o 
 -13   1   9      563.16      410.58      8.21 o 
 -11   1   9      260.23      257.81      9.66 o 
  -9   1   9     1552.30     1698.30     19.45 o 
  -7   1   9      842.44      993.45     14.65 o 
  -3   1   9     3681.11     4031.01     70.47 o 
  -1   1   9      795.09      925.82     38.85 o 
   1   1   9     2188.94     2139.74     23.28 o 
   3   1   9     7353.29     6734.16     68.46 o 
   5   1   9      378.79      418.82      6.90 o 
   7   1   9     2197.03     2298.17     25.37 o 
   9   1   9      614.44      568.21      9.65 o 
  11   1   9      874.32      907.65     11.21 o 
  13   1   9       45.18       37.63      3.61 o 
  15   1   9        3.06        2.84      3.07 o 
  17   1   9       91.06       62.12      4.23 o 
  19   1   9      588.68      567.27     17.16 o 
  21   1   9       15.33       15.36      6.39 o 
  23   1   9      201.92      191.52     10.22 o 
 -24   2   9        6.21        8.13      6.39 o 
 -22   2   9       52.96       48.23      5.22 o 
 -20   2   9       87.24      108.08      8.59 o 
 -18   2   9       85.42       80.49      6.39 o 
 -16   2   9      735.07      720.02     15.33 o 
 -14   2   9        2.43        5.42      5.11 o 
 -12   2   9       30.43       34.87      3.72 o 
 -10   2   9      260.62      321.61      7.24 o 
  -8   2   9      333.43      429.80      7.56 o 
  -6   2   9     1957.15     1923.02     21.14 o 
  -4   2   9      453.62      383.26      9.03 o 
  -2   2   9    14791.71    14575.60    174.36 o 
   0   2   9      666.64      680.75      7.64 o 
   2   2   9     5979.16     5678.77     49.88 o 
   4   2   9      645.02      590.71      8.51 o 
   6   2   9      106.14       63.73      3.72 o 
   8   2   9      336.67      419.24      8.10 o 
  10   2   9     2112.11     2395.62     37.53 o 
  12   2   9      171.21      214.30      5.97 o 
  14   2   9       12.53       23.08      3.07 o 
  16   2   9       45.97       88.49      4.70 o 
  18   2   9       37.04       43.39      5.22 o 
  20   2   9      153.43      189.78     13.55 o 
  22   2   9       64.35       67.86      7.67 o 
  24   2   9        1.32       16.26      9.03 o 
 -23   3   9       52.35       43.84      5.50 o 
 -21   3   9        7.03       -4.52      5.11 o 
 -19   3   9      114.42      107.51      7.67 o 
 -17   3   9      410.57      344.26     11.50 o 
 -15   3   9      437.93      506.01     12.78 o 
 -13   3   9      695.58      802.12     17.16 o 
 -11   3   9       96.83      112.05      6.39 o 
  -9   3   9      640.28      601.97      7.33 o 
  -7   3   9      112.60      130.12      3.29 o 
  -5   3   9    10032.03    10866.49    107.07 o 
  -3   3   9     1886.56     1928.83     25.55 o 
  -1   3   9     2670.10     2751.59     37.10 o 
   1   3   9     1020.71      871.99     10.88 o 
   3   3   9      228.02      327.03     12.65 o 
   5   3   9     1344.14     1216.29     14.61 o 
   7   3   9     4099.11     4039.02     42.74 o 
   9   3   9      442.03      583.78      9.81 o 
  11   3   9      730.29      834.57     12.43 o 
  13   3   9      125.27      107.80      4.70 o 
  15   3   9       55.44      113.21      4.91 o 
  17   3   9       82.50       70.84      6.94 o 
  19   3   9      305.19      295.45     11.74 o 
  21   3   9       43.62       30.72      9.03 o 
  23   3   9        7.56       10.84      9.03 o 
 -24   4   9       56.06       76.37      6.90 o 
 -22   4   9       38.04       51.00     13.55 o 
 -20   4   9      181.97      191.59     10.22 o 
 -18   4   9        9.54       24.46      9.94 o 
 -16   4   9      415.68      376.08     14.45 o 
 -14   4   9      427.07      421.80     12.09 o 
 -12   4   9      140.28      111.18      7.23 o 
 -10   4   9      269.64      240.53      9.52 o 
  -8   4   9      257.22      255.13      6.73 o 
  -6   4   9     1783.71     2009.38     22.90 o 
  -4   4   9      683.43      587.14     10.20 o 
  -2   4   9      854.37     1070.66     16.85 o 
   0   4   9      621.16      550.00      8.21 o 
   2   4   9     3642.55     3375.33     36.09 o 
   4   4   9      964.99     1187.88     14.61 o 
   6   4   9      333.79      257.07     18.97 o 
   8   4   9      696.13      700.38     14.65 o 
  10   4   9      484.51      479.72     12.09 o 
  12   4   9      143.58       96.51      6.94 o 
  14   4   9     1019.80      892.14     18.49 o 
  16   4   9      315.30      306.31     16.26 o 
  18   4   9      113.17       99.37      8.23 o 
  20   4   9       24.75       36.14      6.94 o 
  22   4   9       65.72       63.24     10.84 o 
 -23   5   9       67.34       76.61      8.23 o 
 -21   5   9       50.44       30.49      6.94 o 
 -19   5   9       11.57       15.36      6.39 o 
 -17   5   9       98.78       99.37      7.67 o 
 -15   5   9      138.49      111.30      7.67 o 
 -13   5   9      527.44      438.30     12.78 o 
 -11   5   9       54.69       52.85      5.64 o 
  -9   5   9      888.60      906.44     17.21 o 
  -7   5   9      942.19      972.02     13.48 o 
  -5   5   9      522.04      390.78     10.34 o 
  -3   5   9      280.23      254.46      6.43 o 
  -1   5   9     1413.81     1439.80     17.67 o 
   1   5   9      491.95      479.91      8.78 o 
   3   5   9     1667.09     1704.32     20.39 o 
   5   5   9      770.74      782.69     15.93 o 
   7   5   9      180.17      118.91      8.13 o 
   9   5   9       70.88       52.78      8.13 o 
  11   5   9      802.97      726.42     18.07 o 
  13   5   9      135.12      126.48      8.23 o 
  15   5   9        1.98        8.03      5.64 o 
  17   5   9       48.48       44.57      7.23 o 
  19   5   9       98.46       93.43      9.03 o 
  21   5   9       12.23       21.02      7.23 o 
 -22   6   9       20.26       10.68      6.94 o 
 -20   6   9       21.63       24.39      6.39 o 
 -18   6   9      101.63      112.69      8.23 o 
 -16   6   9       12.11       13.55      5.11 o 
 -14   6   9       89.73       80.66      6.39 o 
 -12   6   9       14.15       17.27      7.23 o 
 -10   6   9       74.78       89.67      6.39 o 
  -8   6   9       96.07       84.49      6.39 o 
  -6   6   9        0.24        7.56      3.39 o 
  -4   6   9      407.34      346.83      6.89 o 
  -2   6   9      523.57      650.87      9.45 o 
   0   6   9      331.99      270.34      7.82 o 
   2   6   9     2235.02     2235.68     25.91 o 
   4   6   9      605.15      714.37     14.65 o 
   6   6   9      806.10      861.38     17.21 o 
   8   6   9      845.44      906.16     17.89 o 
  10   6   9      223.12      206.98     10.22 o 
  12   6   9      158.53      127.25      8.23 o 
  14   6   9       93.27      115.31      8.13 o 
  16   6   9       68.47       96.29     11.74 o 
  18   6   9       17.31       16.26      6.39 o 
  20   6   9        6.55        5.42      6.39 o 
 -21   7   9       48.77       43.66      7.67 o 
 -19   7   9       19.99       19.87      9.94 o 
 -17   7   9        5.44        9.94      6.39 o 
 -15   7   9       16.20       14.45      5.42 o 
 -13   7   9       46.45       85.91      7.67 o 
 -11   7   9      156.44      199.78      9.52 o 
  -9   7   9       29.22       30.01      5.64 o 
  -7   7   9       55.93       89.17      7.09 o 
  -5   7   9      128.02      187.79      6.06 o 
  -3   7   9      178.72      181.36      6.06 o 
  -1   7   9      222.49      262.33      6.32 o 
   1   7   9        2.48       20.43      4.17 o 
   3   7   9      305.47      308.07     10.22 o 
   5   7   9      149.21      129.06      8.23 o 
   7   7   9      141.48      123.12      8.23 o 
   9   7   9      341.34      330.98     11.29 o 
  11   7   9      344.47      294.95     10.80 o 
  13   7   9       81.41       85.07      7.67 o 
  15   7   9        4.58       13.55      6.39 o 
  17   7   9        4.88        6.62     13.55 o 
  19   7   9        3.22        0.00      6.39 o 
 -18   8   9       52.17       63.45      7.67 o 
 -16   8   9       43.05       60.70     11.74 o 
 -14   8   9       32.53       18.97      8.13 o 
 -12   8   9       21.78       23.66      6.39 o 
 -10   8   9       82.49      103.96      7.67 o 
  -8   8   9      286.71      318.99      9.39 o 
  -6   8   9       27.67       38.28      4.79 o 
  -4   8   9      133.92      166.34      6.06 o 
  -2   8   9      875.05      814.36     11.50 o 
   0   8   9      269.37      302.28      9.00 o 
   2   8   9       93.89       84.98      5.50 o 
   4   8   9       88.43       92.80      5.85 o 
   6   8   9       48.79       41.56      6.39 o 
   8   8   9      230.49      207.07     10.22 o 
  10   8   9       58.19       98.62      8.23 o 
  12   8   9      149.77      157.98      9.52 o 
  14   8   9        5.56       11.74      6.39 o 
  16   8   9       23.60       34.05      6.94 o 
  18   8   9       11.82        9.86      6.94 o 
 -17   9   9       70.69       71.08      8.23 o 
 -15   9   9       22.29       29.43     15.36 o 
 -13   9   9       37.78       46.76      6.94 o 
 -11   9   9       41.69       45.83      5.50 o 
  -9   9   9      197.67      198.48      8.35 o 
  -7   9   9      361.49      388.95     15.87 o 
  -5   9   9      452.50      496.02     11.09 o 
  -3   9   9      181.75      275.10      7.64 o 
  -1   9   9      371.57      450.72     10.75 o 
   1   9   9      214.86      195.17      7.95 o 
   3   9   9      166.36      147.67      8.63 o 
   5   9   9      119.28      143.69      8.94 o 
   7   9   9       27.21       25.90     14.45 o 
   9   9   9       58.51       51.64      7.67 o 
  11   9   9        0.24       -3.81      9.94 o 
  13   9   9        3.43        4.52     11.74 o 
  15   9   9       81.00       76.06      8.94 o 
 -14  10   9       29.72       44.59      6.10 o 
 -12  10   9       15.06       13.25      5.22 o 
 -10  10   9       36.19       28.11      5.50 o 
  -8  10   9       85.75      109.17      9.62 o 
  -6  10   9      122.91      155.44      7.61 o 
  -4  10   9       32.40       40.83      6.39 o 
  -2  10   9      167.76      165.34      9.58 o 
   0  10   9       41.79       36.76      5.22 o 
   2  10   9       89.83       80.98     10.84 o 
   4  10   9       65.01       37.22      6.94 o 
   6  10   9        7.33       17.87      5.64 o 
   8  10   9       90.37       80.16      7.67 o 
  10  10   9       21.56       23.98      6.94 o 
  12  10   9       21.12       24.88     10.84 o 
 -11  11   9       70.06       69.22      6.56 o 
  -9  11   9       31.74       27.70      7.10 o 
  -7  11   9       25.97       32.16      5.50 o 
  -5  11   9        4.44       14.45      6.39 o 
  -3  11   9       15.90        7.23      6.39 o 
  -1  11   9       55.34       45.25      9.03 o 
   1  11   9       23.81       22.59      6.39 o 
   3  11   9       19.82       17.16      6.39 o 
   5  11   9      108.34      118.14      9.03 o 
   7  11   9       13.63       13.55      9.94 o 
   9  11   9       21.11       -0.90      6.39 o 
  -4  12   9       47.49       70.47     12.65 o 
  -2  12   9       13.84       -1.81      9.03 o 
   0  12   9       60.78       62.28      7.67 o 
   2  12   9       18.63       33.62      9.03 o 
 -24   0  10       20.77       23.49      9.03 o 
 -22   0  10      157.01      148.16     12.65 o 
 -20   0  10       29.53       12.65      7.23 o 
 -18   0  10      366.51      331.38     14.45 o 
 -16   0  10     2458.49     2435.46     35.12 o 
 -14   0  10     1677.37     1746.01     26.17 o 
 -12   0  10      309.43      533.01     16.26 o 
 -10   0  10     6224.01     6215.45    108.41 o 
  -8   0  10     4197.52     3526.91     63.24 o 
   0   0  10    37831.04    39106.77    688.40 o 
   2   0  10     2094.08     1985.69     37.94 o 
   4   0  10     1526.26     2075.46     28.11 o 
   6   0  10     2963.56     2565.87     37.94 o 
   8   0  10     1851.55     1761.68     40.65 o 
  10   0  10      577.63      387.56     10.22 o 
  12   0  10     1066.42     1134.82     19.16 o 
  14   0  10      546.16      473.94     16.26 o 
  16   0  10      158.42      186.17      8.94 o 
  18   0  10      153.91      146.70      8.23 o 
  20   0  10      183.87      180.68     14.45 o 
  22   0  10      401.15      426.41     19.87 o 
  24   0  10      135.71      144.55     14.45 o 
 -25   1  10       13.37        7.23      6.39 o 
 -23   1  10       88.24      109.65      8.23 o 
 -21   1  10       37.85       25.98      5.64 o 
 -19   1  10       19.36       22.75      7.41 o 
 -17   1  10       74.63       74.29      5.22 o 
 -15   1  10      176.86      193.32      9.37 o 
 -13   1  10     2535.95     2920.47     32.30 o 
 -11   1  10     1244.30     1235.64     15.58 o 
  -9   1  10     1829.28     1987.42     36.61 o 
  -7   1  10      527.53      533.04     10.22 o 
  -3   1  10     4045.09     3931.64     68.66 o 
  -1   1  10     9955.65    11910.48    145.50 o 
   1   1  10     5069.76     5301.38     54.22 o 
   3   1  10     1644.90     1342.10     15.97 o 
   5   1  10      514.48      525.59      7.95 o 
   7   1  10      696.67      668.20     11.21 o 
   9   1  10     3309.42     3772.38     34.98 o 
  11   1  10     1581.37     2074.49     20.99 o 
  13   1  10      493.80      624.44      9.86 o 
  15   1  10      527.78      585.34      9.24 o 
  17   1  10       42.48       74.60      6.93 o 
  19   1  10       62.66       51.89      5.22 o 
  21   1  10       87.60      117.75      8.23 o 
  23   1  10      111.19      109.68      8.94 o 
 -24   2  10        2.35        6.32      6.39 o 
 -22   2  10       15.11        4.65      4.93 o 
 -20   2  10      175.89      171.67      7.61 o 
 -18   2  10       23.41       21.75      5.11 o 
 -16   2  10      850.18      901.89     43.36 o 
 -14   2  10      106.25       73.45      6.39 o 
 -12   2  10      386.43      469.77     12.09 o 
 -10   2  10      181.74      276.03      6.36 o 
  -8   2  10      849.96     1034.41     10.99 o 
  -6   2  10      756.93      605.00      9.01 o 
  -4   2  10     2845.98     2562.17     33.22 o 
  -2   2  10      984.74     1425.05     19.77 o 
   0   2  10     2510.76     2628.95     24.13 o 
   2   2  10      481.79      412.26      5.20 o 
   4   2  10      336.25      321.62      8.09 o 
   6   2  10     4262.17     3801.46     40.30 o 
   8   2  10      827.19     1089.33     14.53 o 
  10   2  10      523.35      504.46      8.05 o 
  12   2  10      227.05      185.19      5.82 o 
  14   2  10       47.21       40.97      3.79 o 
  16   2  10      157.23      131.87      6.52 o 
  18   2  10      107.10      126.30      6.56 o 
  20   2  10        0.10        3.61      9.03 o 
  22   2  10       35.92       45.17      9.03 o 
 -23   3  10        2.81       10.24      5.22 o 
 -21   3  10        4.98        9.94      5.11 o 
 -19   3  10       13.72        9.94      9.94 o 
 -17   3  10      208.52      209.84     10.22 o 
 -15   3  10      332.32      334.35     11.50 o 
 -13   3  10      290.49      310.66     22.59 o 
 -11   3  10      147.05       96.99     10.84 o 
  -9   3  10      101.60      108.95      9.03 o 
  -7   3  10      165.45      166.97      3.99 o 
  -5   3  10     1179.10     1148.05     15.08 o 
  -3   3  10     1258.13     1600.16     21.72 o 
  -1   3  10     2568.06     2718.28     33.45 o 
   1   3  10     2742.25     2750.90     29.82 o 
   3   3  10      163.13      178.01      6.39 o 
   5   3  10      745.81      707.40     10.43 o 
   7   3  10       47.98       53.73      7.13 o 
   9   3  10      288.62      257.34      6.55 o 
  11   3  10      116.76      140.36      5.85 o 
  13   3  10      188.04      195.15      7.15 o 
  15   3  10      111.50      134.28      6.08 o 
  17   3  10       32.63       60.50      7.23 o 
  19   3  10       13.41       11.24      5.64 o 
  21   3  10       27.49       27.10     10.84 o 
  23   3  10        0.94        3.61      9.03 o 
 -22   4  10        3.69        2.01      6.32 o 
 -20   4  10       51.95       62.72      6.94 o 
 -18   4  10      129.66       94.27      7.67 o 
 -16   4  10      173.08       78.20      6.94 o 
 -14   4  10      165.91      157.28      8.94 o 
 -12   4  10      239.58      205.10     10.84 o 
 -10   4  10       26.58       48.03      5.11 o 
  -8   4  10       26.12       29.64      3.39 o 
  -6   4  10      408.80      365.27      7.15 o 
  -4   4  10      117.07      101.63      4.37 o 
  -2   4  10      292.93      294.88      8.60 o 
   0   4  10      195.71      224.84      5.01 o 
   2   4  10     1170.70     1045.20     13.01 o 
   4   4  10        4.81        8.00      4.34 o 
   6   4  10     1099.79      971.61     20.78 o 
   8   4  10      286.53      286.73     10.22 o 
  10   4  10      346.14      269.30      9.52 o 
  12   4  10      158.28      177.07      9.52 o 
  14   4  10       34.51       15.46      5.64 o 
  16   4  10        0.51       -1.81      9.03 o 
  18   4  10       13.38       12.65      6.39 o 
  20   4  10       20.98       16.26      7.23 o 
  22   4  10        0.63        9.03      9.03 o 
 -23   5  10       25.45       24.64      7.23 o 
 -21   5  10        9.19        1.81      8.13 o 
 -19   5  10      111.57       89.10      8.23 o 
 -17   5  10       20.41       13.55      5.11 o 
 -15   5  10      107.81      148.18     11.74 o 
 -13   5  10      133.77      113.94      7.67 o 
 -11   5  10       60.56       82.12     11.74 o 
  -9   5  10       13.32       25.81      5.11 o 
  -7   5  10       50.50       80.41      4.45 o 
  -5   5  10      140.11      242.12      6.56 o 
  -3   5  10       43.25       82.81      6.00 o 
  -1   5  10      932.18      797.50     11.38 o 
   1   5  10     2205.15     2221.53     25.29 o 
   3   5  10      420.83      389.54     10.22 o 
   5   5  10      128.11      140.12      9.03 o 
   7   5  10      364.94      340.90     13.55 o 
   9   5  10      340.86      286.98     10.80 o 
  11   5  10      120.13       79.01      6.94 o 
  13   5  10       62.50       96.99     10.84 o 
  15   5  10       76.88       51.51      6.39 o 
  17   5  10       45.83       78.86      7.67 o 
  19   5  10       51.53       52.65      7.67 o 
  21   5  10       23.46       30.51      6.94 o 
 -20   6  10       19.80        6.32      6.39 o 
 -18   6  10       12.11       12.65      6.39 o 
 -16   6  10       18.22       25.30      6.39 o 
 -14   6  10      235.12      280.24     10.80 o 
 -12   6  10      161.37      158.12      9.03 o 
 -10   6  10      178.09      141.15      8.23 o 
  -8   6  10      646.93      633.07     14.65 o 
  -6   6  10       76.74      126.06      4.91 o 
  -4   6  10      214.38      180.91      5.61 o 
  -2   6  10     1047.09     1171.56     13.71 o 
   0   6  10      228.91      291.44      7.15 o 
   2   6  10     1691.57     1452.61     28.01 o 
   4   6  10      158.92      164.50      8.94 o 
   6   6  10        9.70        1.81      5.11 o 
   8   6  10      430.59      538.46     14.05 o 
  10   6  10      424.87      366.76     13.55 o 
  12   6  10      174.97      153.60      8.94 o 
  14   6  10        9.02       15.36      8.13 o 
  16   6  10       11.23       16.26      9.03 o 
  18   6  10      106.95      131.31      9.52 o 
  20   6  10       15.74        9.69      6.94 o 
 -19   7  10        7.10       18.97      6.39 o 
 -17   7  10       10.73        9.64      5.64 o 
 -15   7  10       12.08       10.64      5.64 o 
 -13   7  10      255.34      293.11     11.50 o 
 -11   7  10      277.25      284.92     10.80 o 
  -9   7  10      204.54      188.82      8.94 o 
  -7   7  10       84.82       86.27      5.50 o 
  -5   7  10     1128.95     1225.68     14.80 o 
  -3   7  10     1410.26     1492.70     16.89 o 
  -1   7  10      678.62      543.34      8.97 o 
   1   7  10      364.56      289.02      8.35 o 
   3   7  10      221.90      192.55      9.52 o 
   5   7  10      166.38      257.87      9.98 o 
   7   7  10       93.39       51.35      6.94 o 
   9   7  10      112.27      149.71      8.23 o 
  11   7  10      357.22      350.86     11.50 o 
  13   7  10       67.33       41.04     10.84 o 
  15   7  10       13.71       28.75      6.39 o 
  17   7  10       26.02       38.72      7.67 o 
  19   7  10       83.10      108.71      9.52 o 
 -18   8  10       87.00      115.75      8.94 o 
 -16   8  10       11.36        3.01      5.64 o 
 -14   8  10       22.33       11.84      7.23 o 
 -12   8  10      112.94       80.90      7.67 o 
 -10   8  10      463.94      543.91     14.05 o 
  -8   8  10      379.37      331.50      9.70 o 
  -6   8  10       57.27       56.42      4.79 o 
  -4   8  10      355.60      414.03      8.55 o 
  -2   8  10     2324.00     2650.92     31.56 o 
   0   8  10      190.36      195.89      8.70 o 
   2   8  10       58.96       60.25      5.39 o 
   4   8  10      309.99      382.62     13.55 o 
   6   8  10       19.29       35.02     10.84 o 
   8   8  10      336.93      235.11     10.80 o 
  10   8  10        1.54        2.81      5.64 o 
  12   8  10       96.56      125.89      8.94 o 
  14   8  10       13.03        3.61      6.39 o 
  16   8  10       56.07       77.36      9.03 o 
 -15   9  10      115.17      155.71     18.07 o 
 -13   9  10        6.32        6.62      5.64 o 
 -11   9  10        6.03        6.25      4.79 o 
  -9   9  10      277.14      278.54     10.72 o 
  -7   9  10      147.77      114.89      6.56 o 
  -5   9  10      482.05      400.68     11.17 o 
  -3   9  10       49.32       34.90      5.22 o 
  -1   9  10       18.67       30.17      4.79 o 
   1   9  10       10.06       18.53      6.28 o 
   3   9  10        5.72        4.82      6.25 o 
   5   9  10       94.72      110.90      6.26 o 
   7   9  10       67.46       69.04      6.94 o 
   9   9  10        5.59        6.42      7.23 o 
  11   9  10        4.44       -3.41      6.32 o 
  13   9  10       33.53        9.94      6.39 o 
  15   9  10        6.85       -3.45      8.13 o 
 -14  10  10       25.61       28.52      6.26 o 
 -12  10  10       19.22       11.44      5.22 o 
 -10  10  10        8.41       12.65      5.22 o 
  -8  10  10        8.70       15.57      4.79 o 
  -6  10  10        3.06        0.60      4.17 o 
  -4  10  10       25.74       32.52      6.39 o 
  -2  10  10       24.35       16.40      4.79 o 
   0  10  10        2.04        1.81      4.17 o 
   2  10  10       46.80       44.79      5.50 o 
   4  10  10       18.13        1.81      6.39 o 
   6  10  10        5.35       11.74      6.39 o 
   8  10  10        4.01        3.25     10.84 o 
  10  10  10       34.85       41.56      9.03 o 
  12  10  10       24.71       38.29      7.67 o 
  -9  11  10       70.69       88.04      6.56 o 
  -7  11  10       37.45       25.30      6.94 o 
  -5  11  10      125.28      131.43     12.65 o 
  -3  11  10       66.89       79.82      8.23 o 
  -1  11  10       15.02        6.32      6.39 o 
   1  11  10        8.19       14.45      6.39 o 
   3  11  10        5.53        8.13     11.74 o 
   5  11  10        6.64        4.93      6.94 o 
   7  11  10       37.31       37.24      7.67 o 
   9  11  10        2.12       -2.96     12.65 o 
 -23   1  11       41.73       45.17      6.39 o 
 -21   1  11       36.14       31.14      6.39 o 
 -19   1  11       66.35       63.96      5.22 o 
 -17   1  11      137.28      104.13     10.84 o 
 -15   1  11      864.02      686.43     22.59 o 
 -13   1  11      981.93      951.46     13.80 o 
 -11   1  11     1144.02     1241.39     16.32 o 
  -9   1  11     2196.49     2246.32     25.37 o 
  -7   1  11      321.40      257.27      6.94 o 
  -3   1  11      169.66      149.97      7.23 o 
  -1   1  11     1300.57     1635.56     19.11 o 
   1   1  11      363.29      378.67      6.56 o 
   3   1  11       48.79       59.26      3.13 o 
   5   1  11     1211.49     1289.56     20.14 o 
   7   1  11     1034.79      972.14     11.50 o 
   9   1  11     2438.15     2240.93     22.56 o 
  11   1  11      701.10      572.30      8.78 o 
  13   1  11       72.75      114.60      4.91 o 
  15   1  11       80.96       82.45      4.70 o 
  17   1  11      249.36      216.53      6.52 o 
  19   1  11      129.26      163.84      7.30 o 
  21   1  11      110.04      132.40     13.55 o 
  23   1  11       22.43       18.07      9.03 o 
 -24   2  11        1.78       -1.00     17.16 o 
 -22   2  11       10.08       25.48      5.22 o 
 -20   2  11       10.32       10.84      4.17 o 
 -18   2  11       78.45       56.31      8.13 o 
 -16   2  11       29.87       63.45      6.39 o 
 -14   2  11      312.32      271.93      9.52 o 
 -12   2  11      715.80      761.66     15.33 o 
 -10   2  11      124.98      144.23      5.01 o 
  -8   2  11     1029.63      931.06     10.73 o 
  -6   2  11     1784.15     1726.58     19.77 o 
  -4   2  11       12.36       17.59      2.71 o 
  -2   2  11      909.69      875.77     11.38 o 
   0   2  11     2464.79     2503.10     23.23 o 
   2   2  11     1660.98     1647.82     15.71 o 
   4   2  11     2681.68     2740.39     30.22 o 
   6   2  11      565.72      459.53      8.51 o 
   8   2  11      227.68      249.54      6.36 o 
  10   2  11      144.83      132.00      6.26 o 
  12   2  11       61.57       53.00      3.79 o 
  14   2  11      577.76      529.54      8.72 o 
  16   2  11      168.92      209.00      6.52 o 
  18   2  11       70.91       82.30      7.67 o 
  20   2  11       81.43       84.03      7.67 o 
  22   2  11       14.03       32.52     10.84 o 
 -23   3  11       54.45       58.66      6.26 o 
 -21   3  11       50.43       48.03      6.39 o 
 -19   3  11       83.98       50.46      9.03 o 
 -17   3  11       25.51       18.97      5.11 o 
 -15   3  11     2179.35     2281.21     34.50 o 
 -13   3  11      283.25      297.36     10.22 o 
 -11   3  11      230.94      129.79      6.94 o 
  -9   3  11      109.92      129.24      7.67 o 
  -7   3  11      112.44       93.18      4.45 o 
  -5   3  11      362.46      343.35      6.90 o 
  -3   3  11      368.64      268.15      9.12 o 
  -1   3  11       16.47        6.67      1.49 o 
   1   3  11     1218.33     1223.77     15.13 o 
   3   3  11     2740.60     2722.28     29.82 o 
   5   3  11      140.16      129.79      6.94 o 
   7   3  11     1547.64     1523.87     34.33 o 
   9   3  11      396.61      482.51     12.09 o 
  11   3  11       91.52       54.26      6.39 o 
  13   3  11       95.31      101.50      5.85 o 
  15   3  11      266.53      234.55     12.27 o 
  17   3  11        2.28        6.32      5.11 o 
  19   3  11       21.43       19.87      6.39 o 
  21   3  11        1.23        0.00      9.03 o 
 -22   4  11        2.30        5.42      6.39 o 
 -20   4  11      109.51       98.56     13.55 o 
 -18   4  11      151.50      151.00      8.94 o 
 -16   4  11      236.51      219.56     10.22 o 
 -14   4  11      230.35      209.61     17.16 o 
 -12   4  11      264.42      273.25     18.97 o 
 -10   4  11      766.84      684.02     14.05 o 
  -8   4  11      567.73      525.93      8.74 o 
  -6   4  11      348.17      503.65      9.27 o 
  -4   4  11      148.56      158.38      5.92 o 
  -2   4  11     1287.87     1288.22     16.26 o 
   0   4  11     1138.65     1100.18     14.07 o 
   2   4  11      430.10      542.36     12.09 o 
   4   4  11     2918.22     2659.22     37.67 o 
   6   4  11      919.15     1004.54     19.87 o 
   8   4  11      272.28      410.43     11.50 o 
  10   4  11      181.11      181.13      9.03 o 
  12   4  11      125.91      103.78      9.03 o 
  14   4  11      112.18       77.65      8.13 o 
  16   4  11        3.46       15.36      6.39 o 
  18   4  11        6.47       14.45      6.39 o 
  20   4  11       23.98       36.90      6.94 o 
  22   4  11        7.42       16.26      9.03 o 
 -21   5  11       27.19       40.15      6.94 o 
 -19   5  11        3.45        7.83     10.84 o 
 -17   5  11      166.73      148.97     25.30 o 
 -15   5  11      866.51      832.96     17.89 o 
 -13   5  11      562.76      626.44     15.36 o 
 -11   5  11       47.00       48.45      5.64 o 
  -9   5  11       24.54       16.55      7.23 o 
  -7   5  11      173.23      141.98      5.85 o 
  -5   5  11     1077.48     1045.26     12.81 o 
  -3   5  11     1157.54     1255.38     14.17 o 
  -1   5  11      350.18      452.26     11.20 o 
   1   5  11      883.68      733.08     14.65 o 
   3   5  11      203.46      228.45      9.52 o 
   5   5  11      231.63      207.85      8.94 o 
   7   5  11      299.81      309.72     22.59 o 
   9   5  11     1034.59     1129.05     21.05 o 
  11   5  11      136.51      145.66     16.26 o 
  13   5  11      219.95      265.64     11.74 o 
  15   5  11       87.70       60.16      6.94 o 
  17   5  11       18.17        3.21      5.64 o 
  19   5  11       55.16       57.04      7.67 o 
  21   5  11        6.74       18.97      6.39 o 
 -20   6  11       27.31       30.80      9.03 o 
 -18   6  11        3.16        8.13      6.39 o 
 -16   6  11       73.40       82.30      7.67 o 
 -14   6  11        0.75        5.42      5.11 o 
 -12   6  11       81.30       58.08      8.13 o 
 -10   6  11       50.11       60.87      6.39 o 
  -8   6  11       46.76       56.21      6.32 o 
  -6   6  11      331.72      353.80      7.33 o 
  -4   6  11      383.28      467.18      8.25 o 
  -2   6  11      280.39      330.49      7.14 o 
   0   6  11     1317.06     1485.13     24.17 o 
   2   6  11       76.81       72.20     13.55 o 
   4   6  11       31.18       36.23      5.11 o 
   6   6  11      456.40      439.42     12.78 o 
   8   6  11      300.16      369.07     12.09 o 
  10   6  11      253.13      232.46     10.22 o 
  12   6  11      345.72      341.44     17.16 o 
  14   6  11       48.52       26.29      6.39 o 
  16   6  11       11.01       29.02      6.39 o 
  18   6  11       14.64       44.73      7.67 o 
  20   6  11        5.19        9.94      6.39 o 
 -19   7  11        2.03       -8.23      9.03 o 
 -17   7  11       18.50        9.03      6.39 o 
 -15   7  11       39.99       50.32      6.94 o 
 -13   7  11      149.45      164.70     15.36 o 
 -11   7  11       99.48       72.27      6.94 o 
  -9   7  11      137.74      129.35      7.67 o 
  -7   7  11       17.63       17.04      4.93 o 
  -5   7  11       16.29       16.04      3.44 o 
  -3   7  11      129.56      144.63      5.61 o 
  -1   7  11      173.35      146.55      6.56 o 
   1   7  11       38.07       53.39      7.23 o 
   3   7  11      338.99      336.04     11.29 o 
   5   7  11      231.53      205.17     10.22 o 
   7   7  11      425.35      459.79     19.88 o 
   9   7  11      321.37      316.85     12.09 o 
  11   7  11       76.99       69.49      6.94 o 
  13   7  11      240.11      205.11     10.22 o 
  15   7  11        6.94       10.84      6.39 o 
  17   7  11       12.64       13.55      6.39 o 
 -18   8  11       40.79       43.40     11.74 o 
 -16   8  11       35.93       40.16      6.94 o 
 -14   8  11       35.30       25.14     15.36 o 
 -12   8  11       43.47       45.17     13.55 o 
 -10   8  11       15.58       17.47      5.64 o 
  -8   8  11       91.08       70.53      5.95 o 
  -6   8  11      243.50      253.24     14.12 o 
  -4   8  11      377.30      467.01      8.97 o 
  -2   8  11      938.80      954.97     15.28 o 
   0   8  11        0.25        7.61      4.45 o 
   2   8  11      195.90      196.05      7.61 o 
   4   8  11       28.93       39.83      6.39 o 
   6   8  11       84.65       66.57      6.94 o 
   8   8  11       61.00       78.77      6.94 o 
  10   8  11       68.96       66.26      7.67 o 
  12   8  11        3.25        1.81      6.39 o 
  14   8  11       77.63       84.07     17.16 o 
  16   8  11        1.83        5.42      9.94 o 
 -15   9  11      104.37      107.70     10.84 o 
 -13   9  11       27.15       26.94      6.94 o 
 -11   9  11       17.38       11.62      6.63 o 
  -9   9  11      131.37      137.26     10.23 o 
  -7   9  11        2.17        0.65      4.45 o 
  -5   9  11      294.08      344.23     12.65 o 
  -3   9  11       57.20       88.53      6.26 o 
  -1   9  11       31.71       29.97      5.22 o 
   1   9  11       91.47       97.96      6.48 o 
   3   9  11       63.49       38.79      5.22 o 
   5   9  11       36.27       34.33      5.01 o 
   7   9  11       40.10       33.15      6.94 o 
   9   9  11       39.62       34.20      6.94 o 
  11   9  11      142.05      141.53      9.52 o 
  13   9  11       35.05       34.95      6.94 o 
  15   9  11        1.22        1.15      7.23 o 
 -12  10  11       28.71       35.47      5.50 o 
 -10  10  11      150.74      126.01      7.30 o 
  -8  10  11       47.82       58.44      5.85 o 
  -6  10  11       70.57       71.55     11.74 o 
  -4  10  11        9.09        7.23      9.03 o 
  -2  10  11       19.46       20.34      5.22 o 
   0  10  11      129.35      126.68      7.30 o 
   2  10  11       88.06       86.63      6.56 o 
   4  10  11       13.73       13.55      6.39 o 
   6  10  11      108.85      133.97      9.52 o 
   8  10  11        3.87        7.23      8.13 o 
  10  10  11        9.35       10.84      6.39 o 
  12  10  11       26.88       33.57      7.67 o 
  -9  11  11        2.03       -4.52      6.39 o 
  -7  11  11       15.49       29.17      8.13 o 
  -5  11  11       21.86       15.77      6.94 o 
  -3  11  11       55.51       38.02      7.23 o 
  -1  11  11        7.55        8.43      5.22 o 
   1  11  11       32.00       27.10      7.67 o 
   3  11  11       59.15       78.13     23.49 o 
   5  11  11       10.46       14.45      6.39 o 
   7  11  11       19.29        2.63     10.84 o 
 -24   0  12       18.68       27.10      9.03 o 
 -22   0  12      159.28      169.84     14.45 o 
 -20   0  12      207.44      233.08     14.45 o 
 -18   0  12       49.10       34.33      9.03 o 
 -16   0  12     1358.73     1298.57     22.33 o 
 -14   0  12     1248.15     1193.14     20.32 o 
 -12   0  12      335.55      368.59     16.26 o 
 -10   0  12     1179.69     1206.95     27.10 o 
  -8   0  12     1070.53      650.45     18.07 o 
   0   0  12     3130.88     3694.94     68.66 o 
   2   0  12    13193.13    14644.26    258.37 o 
   4   0  12     1338.99     1049.81     16.61 o 
   6   0  12     2972.06     2919.82     39.61 o 
   8   0  12     3347.82     3087.86     42.16 o 
  10   0  12     3113.67     3231.88     44.06 o 
  12   0  12      624.38      634.52     14.45 o 
  14   0  12     1112.30     1075.06     19.16 o 
  16   0  12      290.30      356.66     10.80 o 
  18   0  12      472.40      442.43     17.16 o 
  20   0  12        1.98        7.23      7.23 o 
  22   0  12      215.06      252.95     16.26 o 
 -23   1  12       42.32       34.33     11.74 o 
 -21   1  12       44.05       50.49      6.39 o 
 -19   1  12       27.06       16.74      5.00 o 
 -17   1  12       61.23       45.71      8.13 o 
 -15   1  12     1372.94     1667.23     26.17 o 
 -13   1  12      909.10      933.29     18.94 o 
 -11   1  12     2413.38     2510.97     28.85 o 
  -9   1  12     2344.52     2304.40     26.04 o 
  -7   1  12     1746.93     2063.39     41.56 o 
  -5   1  12     1463.56     1432.81     28.91 o 
  -3   1  12      724.71      860.05     19.87 o 
  -1   1  12      103.84      133.06      4.45 o 
   1   1  12     5975.86     5275.30     56.79 o 
   3   1  12     2363.47     2191.49     24.67 o 
   5   1  12     3127.56     2986.31     32.67 o 
   7   1  12     2866.36     2432.99     24.16 o 
   9   1  12     2946.64     3041.97     29.13 o 
  11   1  12      113.85      114.13     10.00 o 
  13   1  12      128.94      146.18      6.26 o 
  15   1  12      197.32      261.75      6.97 o 
  17   1  12       18.82       21.68      3.91 o 
  19   1  12      272.13      327.03      9.39 o 
  21   1  12       12.80        1.81      9.03 o 
  23   1  12       40.76       39.75     10.84 o 
 -24   2  12       48.49       59.40      7.67 o 
 -22   2  12       47.03       34.62      6.39 o 
 -20   2  12        6.72       15.75      4.45 o 
 -18   2  12      288.03      246.06     10.22 o 
 -16   2  12       45.38       88.09      6.39 o 
 -14   2  12      146.15      229.98     10.84 o 
 -12   2  12      199.90      130.98      7.23 o 
 -10   2  12      576.71      428.96      8.51 o 
  -8   2  12       84.51       60.87      3.07 o 
  -6   2  12      247.48      225.35      5.85 o 
  -4   2  12      204.14      246.86     11.74 o 
  -2   2  12     4087.78     4113.82     43.43 o 
   0   2  12      147.72      164.60      3.99 o 
   2   2  12     5439.64     5096.23     45.56 o 
   4   2  12     1385.23     1508.82     18.00 o 
   6   2  12      870.66     1216.36     15.58 o 
   8   2  12      590.52      746.73     11.38 o 
  10   2  12     1182.32      903.93     11.69 o 
  12   2  12      649.30      663.92     10.20 o 
  14   2  12      445.57      446.54     11.13 o 
  16   2  12      191.08      151.05      7.41 o 
  18   2  12      143.52      141.51      9.03 o 
  20   2  12       20.40       31.85      6.39 o 
  22   2  12       10.49       16.26      9.03 o 
 -23   3  12       37.84       52.64     13.68 o 
 -21   3  12       50.85       56.24      7.67 o 
 -19   3  12      112.49      102.35     17.16 o 
 -17   3  12       19.92       50.10      6.39 o 
 -15   3  12      250.36      258.58     10.22 o 
 -13   3  12        3.81        0.52      4.34 o 
 -11   3  12      390.59      379.01     13.55 o 
  -9   3  12       50.18       45.24      5.11 o 
  -7   3  12      183.67      151.65      6.08 o 
  -5   3  12      516.75      391.77      7.61 o 
  -3   3  12     1167.00     1047.30     13.48 o 
  -1   3  12      448.07      405.81      5.69 o 
   1   3  12     1945.60     1741.37     23.52 o 
   3   3  12      304.07      208.19     10.84 o 
   5   3  12      175.84      130.33      6.94 o 
   7   3  12      156.44      161.34      8.23 o 
   9   3  12       24.16       20.89      5.11 o 
  11   3  12      160.93      123.09     11.74 o 
  13   3  12      871.71      797.81     13.48 o 
  15   3  12      352.50      365.73      9.00 o 
  17   3  12      183.95      149.11      8.94 o 
  19   3  12       39.84       22.59      6.39 o 
  21   3  12       11.22       25.30      9.03 o 
 -22   4  12       11.72       13.55      6.39 o 
 -20   4  12        0.58       -2.61      5.64 o 
 -18   4  12       58.36       58.37      8.13 o 
 -16   4  12        9.89        8.13      5.11 o 
 -14   4  12       14.45       14.45      5.42 o 
 -12   4  12       51.82       37.51      5.64 o 
 -10   4  12      100.94       70.26      5.64 o 
  -8   4  12       47.44       44.09      5.64 o 
  -6   4  12      251.55      203.28      6.08 o 
  -4   4  12       72.61       76.17      3.79 o 
  -2   4  12      631.39      786.24     11.38 o 
   0   4  12      148.28      208.51      5.85 o 
   2   4  12      384.62      254.12      8.94 o 
   4   4  12       33.59       25.94     10.84 o 
   6   4  12       15.98       19.87      5.11 o 
   8   4  12        0.68        6.32      5.11 o 
  10   4  12      152.48      170.63      9.52 o 
  12   4  12       35.16       29.66      9.94 o 
  14   4  12       62.76       50.26      5.22 o 
  16   4  12       22.02       26.20      6.39 o 
  18   4  12       63.30       69.57      7.67 o 
  20   4  12        8.48       13.55      8.13 o 
 -21   5  12       30.51       19.71      6.94 o 
 -19   5  12       26.78       25.30      6.39 o 
 -17   5  12       49.50       58.69      6.94 o 
 -15   5  12      368.08      318.46     20.78 o 
 -13   5  12      258.89      272.30     10.80 o 
 -11   5  12       75.93       76.06      6.39 o 
  -9   5  12       31.14       14.45      5.11 o 
  -7   5  12      242.65      244.29      7.15 o 
  -5   5  12      851.41      927.30     11.90 o 
  -3   5  12      244.13      255.24      6.26 o 
  -1   5  12     1464.17     1395.02     17.67 o 
   1   5  12      533.72      394.61     12.65 o 
   3   5  12        5.26        2.06      4.52 o 
   5   5  12        2.38        5.42      5.42 o 
   7   5  12       62.69       78.04      6.94 o 
   9   5  12      259.11      230.82     18.97 o 
  11   5  12      183.58      267.40     13.55 o 
  13   5  12      233.69      233.09     10.22 o 
  15   5  12        3.28        4.42      9.03 o 
  17   5  12       30.04       21.35      6.94 o 
  19   5  12       36.80       52.91     10.84 o 
 -20   6  12       22.40       25.13      6.94 o 
 -18   6  12       54.45       62.45      7.67 o 
 -16   6  12       94.93       78.37      7.67 o 
 -14   6  12      493.23      409.12     26.20 o 
 -12   6  12       22.79       12.65      5.64 o 
 -10   6  12      110.84      156.29      8.94 o 
  -8   6  12      179.76      196.21     14.45 o 
  -6   6  12      358.16      377.00      7.80 o 
  -4   6  12      449.30      517.30      8.72 o 
  -2   6  12     1396.99     1420.96     16.14 o 
   0   6  12     1151.65     1232.07     21.61 o 
   2   6  12      356.34      395.51     12.09 o 
   4   6  12      827.08      717.38     15.93 o 
   6   6  12      274.05      331.65     10.80 o 
   8   6  12      413.79      372.90     24.39 o 
  10   6  12      125.97      110.51      8.23 o 
  12   6  12      119.98      134.90     12.65 o 
  14   6  12       16.18       12.45      6.32 o 
  16   6  12       33.83       30.61      7.23 o 
  18   6  12       17.17       27.10     11.74 o 
 -19   7  12        6.50        0.90      6.39 o 
 -17   7  12       14.24       11.74      6.39 o 
 -15   7  12       31.89       40.51      6.94 o 
 -13   7  12      163.70      167.23      9.94 o 
 -11   7  12      256.56      254.76     10.80 o 
  -9   7  12       72.68       58.85      6.39 o 
  -7   7  12      189.43      205.14      7.95 o 
  -5   7  12      331.76      267.67      7.14 o 
  -3   7  12      681.05      611.40     14.32 o 
  -1   7  12      520.63      566.59     11.38 o 
   1   7  12      256.29      266.57     10.84 o 
   3   7  12      612.94      845.59     17.21 o 
   5   7  12        2.28       10.84      5.11 o 
   7   7  12      102.68       91.32      7.67 o 
   9   7  12      310.87      337.88     11.50 o 
  11   7  12       20.09       13.45      9.03 o 
  13   7  12       66.64       76.80      7.67 o 
  15   7  12       92.85      115.31      8.94 o 
  17   7  12       48.13       74.08      8.23 o 
 -18   8  12        0.52       -3.61      6.39 o 
 -16   8  12       39.51       43.01      6.94 o 
 -14   8  12       64.29       50.35     18.97 o 
 -12   8  12       20.15       13.55      6.39 o 
 -10   8  12      256.12      203.09     11.67 o 
  -8   8  12        3.62       17.81      4.45 o 
  -6   8  12      452.19      436.97     12.84 o 
  -4   8  12      240.78      261.00      7.95 o 
  -2   8  12       91.16       89.73      7.10 o 
   0   8  12      934.47      916.98     19.81 o 
   2   8  12      140.12      161.77      6.90 o 
   4   8  12      362.17      359.66     18.97 o 
   6   8  12       46.40       29.24      6.39 o 
   8   8  12       34.07       36.14      6.39 o 
  10   8  12      103.19      121.16      8.94 o 
  12   8  12        1.19       -3.61      6.39 o 
  14   8  12      179.21      175.84     12.65 o 
  16   8  12        0.67       -4.52      6.39 o 
 -15   9  12        1.54       -0.90      6.39 o 
 -13   9  12       59.47       56.90      9.94 o 
 -11   9  12      131.31      120.88      7.30 o 
  -9   9  12       63.45       72.07      5.85 o 
  -7   9  12       22.94       18.07      6.39 o 
  -5   9  12       36.05       51.14      6.94 o 
  -3   9  12      107.75      131.65      6.90 o 
  -1   9  12       13.05        2.41      4.17 o 
   1   9  12       88.58       96.20      6.56 o 
   3   9  12       30.68       52.57      5.85 o 
   5   9  12       87.41       75.51      6.08 o 
   7   9  12       12.92       17.16      6.39 o 
   9   9  12        5.51       12.65      6.39 o 
  11   9  12        5.26        3.61      9.03 o 
  13   9  12       28.00       35.62      9.03 o 
 -12  10  12        9.56        4.17      4.79 o 
 -10  10  12       19.13       32.79      5.85 o 
  -8  10  12        2.86       11.74      6.39 o 
  -6  10  12        0.32        1.81      6.39 o 
  -4  10  12       21.14       19.71     11.74 o 
  -2  10  12       23.95       18.67      5.22 o 
   0  10  12       41.79       66.12      6.26 o 
   2  10  12        6.53        1.94      7.21 o 
   4  10  12       17.95        5.42      6.39 o 
   6  10  12       16.53       15.36      6.39 o 
   8  10  12        9.78        2.71      6.39 o 
  10  10  12       36.58       57.85      9.03 o 
  -7  11  12       57.54       67.63      8.94 o 
  -5  11  12        0.15       -3.61      6.39 o 
  -3  11  12       24.76        8.87      6.94 o 
  -1  11  12       22.16       24.13      5.50 o 
   1  11  12       13.08       13.30      6.94 o 
   3  11  12        1.03        8.13      6.39 o 
   5  11  12       21.07       26.42      8.13 o 
 -23   1  13        7.51       17.16      6.39 o 
 -21   1  13       27.58       25.63      6.39 o 
 -19   1  13       36.15       37.58      7.23 o 
 -17   1  13       46.51       32.52      5.11 o 
 -15   1  13      512.49      449.40     13.55 o 
 -13   1  13      340.28      320.55      9.00 o 
 -11   1  13      656.57      714.43     12.14 o 
  -9   1  13      185.78      170.86      7.67 o 
  -7   1  13      328.20      379.43     12.65 o 
  -5   1  13      158.78      155.39      9.03 o 
  -3   1  13       33.20       36.14      5.42 o 
  -1   1  13     1494.56     1616.08     23.24 o 
   1   1  13       10.75       31.17      2.66 o 
   3   1  13     1971.23     1923.09     22.59 o 
   5   1  13     1199.25     1189.35     15.28 o 
   7   1  13      555.03      371.51      6.97 o 
   9   1  13      102.93      101.36      4.23 o 
  11   1  13      389.68      443.60     10.43 o 
  13   1  13        8.75        5.87      3.61 o 
  15   1  13       14.51       17.29      3.61 o 
  17   1  13      133.45      132.41      7.12 o 
  19   1  13       36.13       36.95      6.39 o 
  21   1  13       10.40       21.68      9.03 o 
 -22   2  13        3.67        0.80      5.64 o 
 -20   2  13        6.95       10.84      5.11 o 
 -18   2  13       20.39       18.07      5.11 o 
 -16   2  13      139.11      146.91      9.03 o 
 -14   2  13       36.23       15.36      5.11 o 
 -12   2  13      180.42      185.74     21.68 o 
 -10   2  13      295.41      305.21     17.00 o 
  -8   2  13       23.90       31.37      2.87 o 
  -6   2  13     1958.24     2081.04     28.73 o 
  -4   2  13      301.05      298.17      7.67 o 
  -2   2  13     1335.60     1402.73     17.02 o 
   0   2  13     1826.04     1909.55     18.70 o 
   2   2  13     4706.46     4698.84     42.40 o 
   4   2  13      190.59      143.53      5.26 o 
   6   2  13      282.82      312.40      8.47 o 
   8   2  13     1006.79     1013.50     18.49 o 
  10   2  13       29.56       42.96      4.79 o 
  12   2  13      137.65      143.82      6.56 o 
  14   2  13      750.04      712.50     12.84 o 
  16   2  13       14.89        8.39      4.45 o 
  18   2  13       54.42       51.67      6.94 o 
  20   2  13       38.11       29.55      6.39 o 
  22   2  13        8.72        9.03      9.03 o 
 -23   3  13      125.75      112.79      7.91 o 
 -21   3  13       12.77        5.82      5.64 o 
 -19   3  13      186.28      164.59     11.74 o 
 -17   3  13      214.51      225.77     13.55 o 
 -15   3  13      481.76      436.36     12.78 o 
 -13   3  13      438.51      389.24     16.26 o 
 -11   3  13      144.67      230.80      9.94 o 
  -9   3  13      185.91      200.82      8.94 o 
  -7   3  13      667.61      696.75     12.94 o 
  -5   3  13      232.29      181.03      6.94 o 
  -3   3  13      575.71      545.66      9.00 o 
  -1   3  13       45.38       36.48      3.32 o 
   1   3  13      764.80      933.23     16.61 o 
   3   3  13      667.44      517.53     12.65 o 
   5   3  13      200.95      209.73      8.94 o 
   7   3  13      182.86      173.01      8.23 o 
   9   3  13      624.78      514.48     13.37 o 
  11   3  13      322.59      337.09     11.50 o 
  13   3  13      211.34      202.89      7.61 o 
  15   3  13      146.01      201.88      7.95 o 
  17   3  13       27.98       29.24      6.39 o 
  19   3  13       19.88       10.24      5.64 o 
  21   3  13        6.34        7.23      6.39 o 
 -22   4  13       59.12       50.10      7.67 o 
 -20   4  13      100.76      113.94      8.94 o 
 -18   4  13      111.16      102.48      7.67 o 
 -16   4  13      172.77      236.13     21.68 o 
 -14   4  13      312.11      286.45     11.50 o 
 -12   4  13      245.43      257.07     18.97 o 
 -10   4  13      659.08      578.32     14.05 o 
  -8   4  13      147.87      171.13      8.94 o 
  -6   4  13      837.78      831.16     12.43 o 
  -4   4  13     1633.00     1815.73     21.77 o 
  -2   4  13      333.85      288.56      7.54 o 
   0   4  13       71.62      116.88      6.39 o 
   2   4  13     2247.61     2160.27     31.86 o 
   4   4  13     2562.92     2750.04     38.95 o 
   6   4  13     1380.13     1356.96     23.00 o 
   8   4  13      106.72      110.57     11.74 o 
  10   4  13      502.33      396.84     12.09 o 
  12   4  13      132.87      174.04      9.52 o 
  14   4  13      168.02      168.44      7.61 o 
  16   4  13       17.18       23.94      7.23 o 
  18   4  13       67.74      100.60     17.16 o 
  20   4  13       19.44       15.36      6.39 o 
 -21   5  13       20.37        2.71      6.39 o 
 -19   5  13       29.39       28.12      6.94 o 
 -17   5  13       43.77       32.62      6.39 o 
 -15   5  13      247.92      267.45     11.74 o 
 -13   5  13      103.76      101.48     14.45 o 
 -11   5  13      453.85      417.66     12.78 o 
  -9   5  13      189.53      199.55     12.65 o 
  -7   5  13      567.95      548.28     13.37 o 
  -5   5  13      132.37      100.00      5.22 o 
  -3   5  13       67.94       80.91      4.45 o 
  -1   5  13      514.55      458.03     11.50 o 
   1   5  13      705.36      748.03     15.33 o 
   3   5  13      183.99      129.01     20.78 o 
   5   5  13      115.92      137.07      8.23 o 
   7   5  13      417.44      443.58     12.78 o 
   9   5  13      468.03      437.85     16.26 o 
  11   5  13      685.49      682.00     15.93 o 
  13   5  13      304.41      260.41     10.80 o 
  15   5  13       62.64       82.09     11.74 o 
  17   5  13       55.90       54.26      7.67 o 
  19   5  13        6.64        0.90      8.13 o 
 -20   6  13        2.55       -1.81      6.39 o 
 -18   6  13       13.31       19.55      6.94 o 
 -16   6  13       28.27       29.84      6.39 o 
 -14   6  13      151.84      130.86      8.23 o 
 -12   6  13       27.74       10.84      5.11 o 
 -10   6  13       81.10       86.73      6.94 o 
  -8   6  13      193.13      249.67     10.22 o 
  -6   6  13      350.40      379.61      8.61 o 
  -4   6  13      350.54      279.73      6.89 o 
  -2   6  13      959.02     1006.31     15.28 o 
   0   6  13       72.49       55.24      6.39 o 
   2   6  13     1927.74     1800.46     28.73 o 
   4   6  13      139.16      166.31      8.94 o 
   6   6  13      723.58      698.55     45.17 o 
   8   6  13      338.46      342.43     12.65 o 
  10   6  13      179.86      132.20      8.23 o 
  12   6  13       41.17       33.43      6.39 o 
  14   6  13       78.97       64.46      7.67 o 
  16   6  13        6.29       -9.58      6.39 o 
  18   6  13        5.22        5.42     10.84 o 
 -19   7  13        5.00       -0.90      6.39 o 
 -17   7  13       13.84       13.55      6.39 o 
 -15   7  13       27.92       25.41      6.39 o 
 -13   7  13        4.94       11.44      5.64 o 
 -11   7  13      111.08      115.19      8.23 o 
  -9   7  13       58.45       35.48      5.64 o 
  -7   7  13       36.94       49.68      4.90 o 
  -5   7  13      153.85      179.00      6.32 o 
  -3   7  13       37.20       46.66      5.22 o 
  -1   7  13      611.58      676.14     23.33 o 
   1   7  13      354.87      341.53     11.50 o 
   3   7  13      477.99      487.07     15.36 o 
   5   7  13      223.86      252.66     10.80 o 
   7   7  13       43.68       50.66      6.39 o 
   9   7  13      161.76      150.22      9.52 o 
  11   7  13      316.17      317.02     20.78 o 
  13   7  13       70.59       72.27      8.23 o 
  15   7  13       15.76       19.87      6.39 o 
  17   7  13       25.07       35.21      7.67 o 
 -16   8  13        3.25        1.81      6.39 o 
 -14   8  13       29.68       43.94      6.94 o 
 -12   8  13       24.39       16.86      5.64 o 
 -10   8  13        6.02        5.56      4.79 o 
  -8   8  13      175.29      186.28      7.95 o 
  -6   8  13       78.40      101.31     16.26 o 
  -4   8  13      108.88      153.58      6.90 o 
  -2   8  13       58.29       61.24      5.50 o 
   0   8  13      444.33      471.31     10.75 o 
   2   8  13      128.23      141.20      9.43 o 
   4   8  13        8.92        3.61      6.39 o 
   6   8  13        5.14        3.61      6.39 o 
   8   8  13        7.00       10.84      6.39 o 
  10   8  13       36.50       29.18      6.94 o 
  12   8  13       71.51       57.61      8.23 o 
  14   8  13       19.65       27.58      9.03 o 
 -15   9  13       89.13       75.52      7.67 o 
 -13   9  13       26.82       26.36      5.50 o 
 -11   9  13       27.81       20.73      5.50 o 
  -9   9  13       47.41       48.26      5.85 o 
  -7   9  13       68.35       53.15      6.94 o 
  -5   9  13       22.99       23.49      6.39 o 
  -3   9  13        4.17        5.42      4.17 o 
  -1   9  13        5.16        1.29      4.45 o 
   1   9  13       37.01       15.66      5.39 o 
   3   9  13      128.04      101.28      6.56 o 
   5   9  13       14.34        4.52      6.39 o 
   7   9  13        3.89        0.00      7.23 o 
   9   9  13       50.78       35.26      7.67 o 
  11   9  13       62.10       54.82      8.23 o 
  13   9  13       14.40       18.97      7.67 o 
 -10  10  13       19.47       26.20      7.67 o 
  -8  10  13       10.10       33.45      7.67 o 
  -6  10  13        8.76        4.52      6.39 o 
  -4  10  13       11.66        5.02      5.64 o 
  -2  10  13        4.09        3.01      5.22 o 
   0  10  13       41.95       65.03      6.39 o 
   2  10  13       86.12       93.56      6.56 o 
   4  10  13       43.66       57.49      8.23 o 
   6  10  13        5.16        2.71      6.39 o 
   8  10  13       10.76        9.03      9.03 o 
  10  10  13        5.05       15.28     10.84 o 
  -5  11  13        6.77       -2.71      6.39 o 
  -3  11  13       16.54       -9.94     11.74 o 
  -1  11  13       80.01       85.46      7.30 o 
   1  11  13       35.34       17.90      6.94 o 
   3  11  13       16.35        8.54      6.94 o 
   5  11  13       20.80       40.83      7.67 o 
 -22   0  14        0.58        5.42      9.03 o 
 -20   0  14       81.61       61.43     10.84 o 
 -18   0  14      101.06      135.51     12.65 o 
 -16   0  14       59.22       65.05      9.03 o 
 -14   0  14      545.32      410.15     16.26 o 
 -12   0  14     1058.16     1073.25     27.10 o 
 -10   0  14     6358.84     6490.09    115.64 o 
  -8   0  14      119.94      115.64      9.03 o 
  -2   0  14     1689.61     1275.61     28.91 o 
   0   0  14     2931.23     2637.95     50.59 o 
   2   0  14      228.03      223.17      7.67 o 
   4   0  14     1248.25     1264.89     31.62 o 
   6   0  14     3155.14     2919.08     48.78 o 
   8   0  14      423.63      424.96     21.68 o 
  10   0  14      419.33      407.51     10.80 o 
  12   0  14     1484.40     1486.17     24.27 o 
  14   0  14      298.07      364.99     11.50 o 
  16   0  14      203.07      170.75      8.94 o 
  18   0  14       10.25        9.44     12.65 o 
 -23   1  14       10.33       18.97      6.39 o 
 -21   1  14       65.20       97.87      7.67 o 
 -19   1  14       13.53       14.45      5.11 o 
 -17   1  14        1.76        8.13      5.11 o 
 -15   1  14      316.23      302.88     20.78 o 
 -13   1  14     1718.88     1644.31     40.65 o 
 -11   1  14      832.95     1101.66     15.58 o 
  -9   1  14      863.07      785.74     12.83 o 
  -7   1  14      720.53      664.91     18.07 o 
  -5   1  14     1528.22     1664.08     34.33 o 
  -3   1  14     1954.27     1862.83     37.94 o 
  -1   1  14     1552.39     1874.10     23.95 o 
   1   1  14     1290.81     1465.18     18.41 o 
   3   1  14     4466.65     4715.94     50.05 o 
   5   1  14      757.49      900.00     13.19 o 
   7   1  14       45.02       52.07      6.26 o 
   9   1  14     1360.26     1254.09     14.89 o 
  11   1  14     1240.25     1308.36     15.32 o 
  13   1  14      584.51      677.80     10.59 o 
  15   1  14       78.21       72.54      5.22 o 
  17   1  14       19.44       16.26      4.17 o 
  19   1  14       47.24       48.16      9.94 o 
  21   1  14        0.64       -9.03      9.03 o 
 -22   2  14        0.68        9.94     11.74 o 
 -20   2  14       14.57       23.66      6.39 o 
 -18   2  14      122.36       91.25      7.67 o 
 -16   2  14       44.49       54.45      6.39 o 
 -14   2  14      118.54       99.67      7.67 o 
 -12   2  14      256.98      243.93     10.22 o 
 -10   2  14       14.79      102.16      6.39 o 
  -8   2  14       57.96       85.51      4.45 o 
  -6   2  14     1172.71     1072.37     17.21 o 
  -4   2  14      520.11      538.82     14.45 o 
  -2   2  14     1133.25     1081.21     12.36 o 
   0   2  14     2544.99     2349.69     22.72 o 
   2   2  14      951.02     1028.82     16.01 o 
   4   2  14      269.84      418.37     11.50 o 
   6   2  14      451.66      373.74     15.36 o 
   8   2  14       14.46        8.78      4.34 o 
  10   2  14      534.42      434.80     11.65 o 
  12   2  14      380.00      416.64      9.70 o 
  14   2  14       63.53       77.29      5.85 o 
  16   2  14       12.26       14.34      6.36 o 
  18   2  14        7.20       11.74      6.39 o 
  20   2  14       62.66       65.10     10.84 o 
 -21   3  14        6.84       19.87      6.39 o 
 -19   3  14        7.61       15.66      5.64 o 
 -17   3  14      116.95      128.42      9.94 o 
 -15   3  14       94.50       80.66      6.39 o 
 -13   3  14      151.62      170.18     17.16 o 
 -11   3  14       16.62       31.45      5.64 o 
  -9   3  14      332.16      385.12     10.80 o 
  -7   3  14      576.71      578.33     10.05 o 
  -5   3  14      253.95      311.74      8.94 o 
  -3   3  14      760.20      590.96     12.38 o 
  -1   3  14       41.93       38.14      2.95 o 
   1   3  14      562.65      689.17     16.26 o 
   3   3  14      171.19      199.58      9.03 o 
   5   3  14      244.60      234.89      8.94 o 
   7   3  14      813.83      742.75     15.93 o 
   9   3  14      606.82      463.54     12.78 o 
  11   3  14       59.43       28.11      5.64 o 
  13   3  14      250.31      259.67      8.65 o 
  15   3  14       67.82       62.39      5.50 o 
  17   3  14       51.37       48.93     14.45 o 
  19   3  14        1.57       -2.71      8.13 o 
  21   3  14       27.26       37.24      7.67 o 
 -22   4  14       11.38       24.15      6.94 o 
 -20   4  14       13.94       18.97      6.39 o 
 -18   4  14       53.50       71.93      7.67 o 
 -16   4  14       32.21       48.78      6.39 o 
 -14   4  14       88.99      125.04      8.23 o 
 -12   4  14       59.31       63.45      6.39 o 
 -10   4  14        6.92       -3.36      4.34 o 
  -8   4  14      340.06      359.17     10.80 o 
  -6   4  14       32.04        3.29      4.34 o 
  -4   4  14       68.13       25.89      3.72 o 
  -2   4  14      228.86      267.61      6.90 o 
   0   4  14      818.51      736.27     14.65 o 
   2   4  14        8.64        1.81      5.11 o 
   4   4  14      761.03      775.13     16.61 o 
   6   4  14      358.30      286.43     11.74 o 
   8   4  14       25.91       20.68      7.23 o 
  10   4  14        7.33       15.46      7.23 o 
  12   4  14      270.58      239.12     10.80 o 
  14   4  14       12.92       39.79      4.79 o 
  16   4  14       32.25       55.83      7.67 o 
  18   4  14       75.26       83.11      8.23 o 
  20   4  14       13.84       22.83      6.94 o 
 -21   5  14       15.85       27.60      6.94 o 
 -19   5  14       72.37       65.25      7.67 o 
 -17   5  14       40.47       59.68      7.67 o 
 -15   5  14       56.45       53.07     14.45 o 
 -13   5  14      482.99      462.55     12.78 o 
 -11   5  14      154.67      153.92      8.23 o 
  -9   5  14      342.80      365.98     12.09 o 
  -7   5  14       44.94       49.90      5.64 o 
  -5   5  14      213.21      140.49      5.61 o 
  -3   5  14      112.01      110.98      6.94 o 
  -1   5  14      452.74      407.46     11.50 o 
   1   5  14      436.96      295.37     12.65 o 
   3   5  14     1509.06     1492.73     24.89 o 
   5   5  14      288.93      242.13     10.22 o 
   7   5  14       73.18       93.18      9.03 o 
   9   5  14      617.35      599.04     14.65 o 
  11   5  14       88.61       97.08      7.67 o 
  13   5  14      149.08       83.47      7.67 o 
  15   5  14       48.25       49.26     10.84 o 
  17   5  14       34.16       45.35      9.03 o 
  19   5  14        2.43        4.52     13.55 o 
 -20   6  14        9.22       -1.81      9.94 o 
 -18   6  14       39.81       25.95      7.23 o 
 -16   6  14       26.35       19.87      6.39 o 
 -14   6  14       93.85       76.57      7.67 o 
 -12   6  14       88.59      114.25     13.55 o 
 -10   6  14      138.89      125.63      7.67 o 
  -8   6  14      205.79      184.37      8.94 o 
  -6   6  14      181.56      175.47      8.14 o 
  -4   6  14      180.33      300.34      9.27 o 
  -2   6  14      678.33      752.09     19.48 o 
   0   6  14     1779.51     1809.00     29.30 o 
   2   6  14      528.42      462.85     16.26 o 
   4   6  14      681.79      652.28     15.33 o 
   6   6  14       69.30       45.46      6.39 o 
   8   6  14       51.53       14.45      6.39 o 
  10   6  14       57.80       29.17      8.13 o 
  12   6  14       41.69       35.12     10.84 o 
  14   6  14        7.83       -0.90      6.39 o 
  16   6  14       66.59       71.05      8.23 o 
  18   6  14        0.84       -1.81      6.39 o 
 -17   7  14       12.18       12.65     12.65 o 
 -15   7  14       31.89       21.68      6.39 o 
 -13   7  14      132.99      124.62      8.23 o 
 -11   7  14      118.74      118.80      8.23 o 
  -9   7  14      187.71      184.54      8.35 o 
  -7   7  14      273.22      248.22      8.65 o 
  -5   7  14      234.45      211.39     11.74 o 
  -3   7  14      359.59      356.25      9.57 o 
  -1   7  14        9.13        7.23      4.17 o 
   1   7  14     1071.90     1087.60     21.05 o 
   3   7  14      147.27      177.71     15.36 o 
   5   7  14       71.74       70.14      7.67 o 
   7   7  14       25.91       27.33      6.39 o 
   9   7  14       17.67       21.68      6.39 o 
  11   7  14       14.61       35.09      6.94 o 
  13   7  14      165.14      217.06     11.50 o 
  15   7  14      116.64      120.53      9.52 o 
 -16   8  14       15.53       17.16      6.39 o 
 -14   8  14       14.13       17.16      6.39 o 
 -12   8  14       10.62       10.04      5.64 o 
 -10   8  14       43.49       32.32      5.50 o 
  -8   8  14      108.63      137.43     11.74 o 
  -6   8  14      139.14      148.25      8.94 o 
  -4   8  14       14.89        5.42      7.23 o 
  -2   8  14      746.35      648.84     22.62 o 
   0   8  14      262.02      244.84      8.65 o 
   2   8  14      566.90      601.87     15.33 o 
   4   8  14      206.87      193.48     10.22 o 
   6   8  14       55.45       54.20      7.67 o 
   8   8  14      154.35      199.48      9.98 o 
  10   8  14       23.81       18.07      6.39 o 
  12   8  14      156.52      173.62     10.22 o 
  14   8  14       30.00       13.63      9.03 o 
 -13   9  14       17.63       29.45      5.85 o 
 -11   9  14       33.92       40.30      5.50 o 
  -9   9  14        2.10       -7.67      5.11 o 
  -7   9  14       14.88       13.55      6.39 o 
  -5   9  14       12.57        6.32      6.39 o 
  -3   9  14       90.53       75.93      7.67 o 
  -1   9  14       16.37       19.87      5.22 o 
   1   9  14       19.42        6.25      7.01 o 
   3   9  14       78.64       58.17      5.85 o 
   5   9  14       18.67       17.16      6.39 o 
   7   9  14        6.52       18.07      9.03 o 
   9   9  14        1.97       -0.33     13.55 o 
  11   9  14        0.45       -6.83      5.64 o 
 -10  10  14       45.86       54.78      8.23 o 
  -8  10  14        1.92       -7.23      5.64 o 
  -6  10  14       36.34       39.83      7.67 o 
  -4  10  14        5.15        0.90     15.36 o 
  -2  10  14      176.77      200.83     10.80 o 
   0  10  14        5.16       15.52      5.79 o 
   2  10  14        8.00       13.85      5.22 o 
   4  10  14        4.07       13.25      5.39 o 
   6  10  14       19.56        8.13      6.39 o 
   8  10  14        5.33       19.87      6.39 o 
  -3  11  14        6.15       -7.23      6.39 o 
  -1  11  14        5.50       -4.76      6.94 o 
   1  11  14       10.44       10.84     10.84 o 
 -23   1  15       20.70       24.64      7.23 o 
 -21   1  15        8.91        6.32      6.39 o 
 -19   1  15       45.91       40.49      6.39 o 
 -17   1  15       52.91       32.52      6.39 o 
 -15   1  15      430.82      351.61     11.50 o 
 -13   1  15      455.20      499.26     13.37 o 
 -11   1  15      167.71      188.41      7.95 o 
  -9   1  15      420.69      442.87      9.27 o 
  -7   1  15      205.20      285.48     12.65 o 
  -5   1  15      201.13      227.66     10.84 o 
  -3   1  15      484.06      484.29     11.50 o 
  -1   1  15      539.71      652.46     10.05 o 
   1   1  15      200.72      143.30      5.85 o 
   3   1  15       38.57       26.83      3.39 o 
   5   1  15      167.42      208.16      6.90 o 
   7   1  15       20.40       36.53      3.61 o 
   9   1  15      128.67      137.43      5.42 o 
  11   1  15        1.24       17.53      6.26 o 
  13   1  15       70.32       60.82      5.22 o 
  15   1  15      324.91      305.59      8.65 o 
  17   1  15       33.41       58.18      5.50 o 
  19   1  15       92.22      105.10      9.94 o 
  21   1  15       11.16       18.07      9.03 o 
 -22   2  15       41.04       36.75      6.94 o 
 -20   2  15       12.77       14.45      6.39 o 
 -18   2  15       86.65       73.19      7.67 o 
 -16   2  15       39.52       39.28      5.64 o 
 -14   2  15       46.96       61.19      6.39 o 
 -12   2  15      137.59      158.14      7.67 o 
 -10   2  15      156.35      262.89     14.45 o 
  -8   2  15      281.70      218.35      6.90 o 
  -6   2  15      368.22      423.29     10.80 o 
  -4   2  15        6.18        4.52      3.83 o 
  -2   2  15      839.28      842.21     10.54 o 
   0   2  15      890.43      931.73     17.16 o 
   2   2  15      421.58      455.58     11.50 o 
   4   2  15      740.91      631.34     14.45 o 
   6   2  15     1512.10     1447.34     23.61 o 
   8   2  15      103.22       96.76      9.03 o 
  10   2  15        6.81       10.60      6.33 o 
  12   2  15      113.53      130.16      6.26 o 
  14   2  15        2.39        0.60      4.17 o 
  16   2  15      103.48       68.27      8.18 o 
  18   2  15       21.16       42.32      6.94 o 
  20   2  15        3.37        9.03      6.39 o 
 -21   3  15       51.70       80.66      7.67 o 
 -19   3  15       93.42      122.89      8.94 o 
 -17   3  15       12.81       11.84      7.23 o 
 -15   3  15        1.75        6.32      5.11 o 
 -13   3  15      127.28      182.51     10.22 o 
 -11   3  15      610.05      734.79     15.93 o 
  -9   3  15     1460.47     1420.33     27.10 o 
  -7   3  15     1880.27     1999.57     23.95 o 
  -5   3  15       78.28       79.44      8.13 o 
  -3   3  15      515.32      572.66     10.05 o 
  -1   3  15      109.34      103.02      6.39 o 
   1   3  15       72.47       49.70      5.11 o 
   3   3  15     1280.58     1436.52     23.61 o 
   5   3  15     1140.19     1227.81     21.72 o 
   7   3  15     1673.59     1788.28     28.73 o 
   9   3  15      230.18      202.91      9.52 o 
  11   3  15      670.94      828.86     17.21 o 
  13   3  15      226.74      281.79      8.65 o 
  15   3  15      310.91      248.58      9.19 o 
  17   3  15        4.22       10.42      5.01 o 
  19   3  15       46.11       53.39      7.67 o 
 -20   4  15       29.07       18.07      6.39 o 
 -18   4  15      108.16       72.32      7.67 o 
 -16   4  15        7.40       -0.90      6.32 o 
 -14   4  15      292.18      253.90     12.65 o 
 -12   4  15      392.76      359.18     12.09 o 
 -10   4  15      212.89      226.21     10.22 o 
  -8   4  15      620.91      605.15     18.97 o 
  -6   4  15      734.73      731.01     16.86 o 
  -4   4  15     1009.58      914.40     13.48 o 
  -2   4  15     3197.85     3032.89     42.67 o 
   0   4  15     2142.64     2390.86     35.12 o 
   2   4  15      694.29      685.69     14.65 o 
   4   4  15     3577.52     3338.93     58.72 o 
   6   4  15      627.52      583.96     14.45 o 
   8   4  15      340.78      369.51     11.50 o 
  10   4  15      361.28      432.03     12.09 o 
  12   4  15      283.98      309.48     12.65 o 
  14   4  15      262.95      272.39     13.95 o 
  16   4  15       23.97       23.21      4.79 o 
  18   4  15        9.64       13.55      6.39 o 
 -19   5  15       47.24       65.05      7.67 o 
 -17   5  15       28.01       19.71     11.74 o 
 -15   5  15        2.69       -0.60      5.64 o 
 -13   5  15      258.64      247.58     13.55 o 
 -11   5  15      472.72      493.53     16.26 o 
  -9   5  15      432.33      459.02     13.37 o 
  -7   5  15      324.11      375.02     10.80 o 
  -5   5  15       70.03       73.10      5.46 o 
  -3   5  15      761.04      803.76     22.59 o 
  -1   5  15      722.04      647.64     16.26 o 
   1   5  15      270.12      274.74     10.22 o 
   3   5  15      677.44      756.78     16.46 o 
   5   5  15      278.99      317.95     11.74 o 
   7   5  15      444.49      434.12     14.45 o 
   9   5  15       86.77       80.83      6.94 o 
  11   5  15      242.54      276.21     13.55 o 
  13   5  15      113.58      107.77      9.03 o 
  15   5  15       37.48       43.01      5.50 o 
  17   5  15       59.34       86.88      8.94 o 
 -18   6  15       10.43       19.55      6.94 o 
 -16   6  15       41.06       33.48      6.94 o 
 -14   6  15      175.23      167.63      9.52 o 
 -12   6  15       16.90       15.86      5.64 o 
 -10   6  15      176.02      199.04     15.36 o 
  -8   6  15       57.16       86.35      5.85 o 
  -6   6  15       12.47       22.17      6.32 o 
  -4   6  15      250.72      281.43      9.00 o 
  -2   6  15      501.40      562.99     13.88 o 
   0   6  15      182.08      202.51     18.97 o 
   2   6  15       46.15       44.43      6.39 o 
   4   6  15      269.26      318.03     17.16 o 
   6   6  15       64.56       53.68      6.39 o 
   8   6  15       36.79       37.58      7.23 o 
  10   6  15       88.34       88.53      7.67 o 
  12   6  15       27.11       18.07      6.39 o 
  14   6  15       54.03       40.83      7.67 o 
  16   6  15       36.68       34.85      9.94 o 
 -17   7  15        0.05        2.71      6.39 o 
 -15   7  15       43.75       43.26      7.23 o 
 -13   7  15      103.25       96.81      8.23 o 
 -11   7  15        6.37       -0.90      5.11 o 
  -9   7  15       39.89       42.69      4.79 o 
  -7   7  15       72.45       93.13      7.67 o 
  -5   7  15       23.46       28.91      6.39 o 
  -3   7  15      376.49      496.74     11.09 o 
  -1   7  15      182.85      229.38     13.22 o 
   1   7  15      285.66      260.23     11.74 o 
   3   7  15       83.06      100.34     13.55 o 
   5   7  15      163.97      163.89      9.52 o 
   7   7  15      100.32      101.26      9.94 o 
   9   7  15       19.61       25.82      9.94 o 
  11   7  15       89.15       65.79      8.23 o 
  13   7  15       21.33       21.35      6.94 o 
  15   7  15       17.63       17.16      6.39 o 
 -14   8  15       54.12       56.63      8.23 o 
 -12   8  15       66.44       55.84      5.85 o 
 -10   8  15        9.59        4.17      4.79 o 
  -8   8  15        7.74        6.22      5.64 o 
  -6   8  15        6.36       12.65      6.39 o 
  -4   8  15        6.39        8.03      9.03 o 
  -2   8  15      101.26      104.89      6.56 o 
   0   8  15       32.08       25.30      5.96 o 
   2   8  15        1.85        6.32      6.39 o 
   4   8  15       19.59        9.94      6.39 o 
   6   8  15        2.78       -0.90      8.13 o 
   8   8  15        2.14        0.00      5.11 o 
  10   8  15       22.90       24.15      6.94 o 
  12   8  15       27.73       22.59      6.39 o 
  14   8  15       46.67       43.66      7.67 o 
 -13   9  15       10.48       15.02      5.85 o 
 -11   9  15        0.96        2.71      6.39 o 
  -9   9  15        1.65        2.71      6.39 o 
  -7   9  15       31.44       45.46      7.67 o 
  -5   9  15        9.44        5.42      6.39 o 
  -3   9  15       38.78       37.72      6.94 o 
  -1   9  15       72.94       79.69      6.26 o 
   1   9  15       49.69       52.10      5.85 o 
   3   9  15        5.49       -0.14      4.79 o 
   5   9  15       37.63       59.94     19.87 o 
   7   9  15        7.38        9.03      6.39 o 
   9   9  15       53.09       37.61      9.03 o 
  11   9  15        0.34        3.61      6.39 o 
  -8  10  15       45.40       56.37     10.84 o 
  -6  10  15        8.74        3.61      6.39 o 
  -4  10  15       16.81        7.88      6.94 o 
  -2  10  15        2.47       24.31      6.94 o 
   0  10  15       19.36       28.77      5.50 o 
   2  10  15       18.83       18.60      5.50 o 
   4  10  15       42.20       39.10      5.85 o 
   6  10  15       21.94       23.49      6.94 o 
 -22   0  16       41.71       65.05     10.84 o 
 -20   0  16        1.21       -1.81      9.03 o 
 -18   0  16        0.61       12.65      9.03 o 
 -16   0  16      361.48      372.20     18.07 o 
 -14   0  16      656.95      529.40     18.07 o 
 -12   0  16     2302.07     2083.26     43.36 o 
 -10   0  16     3905.36     3929.83     74.08 o 
  -2   0  16     1515.27     1803.20     37.94 o 
   0   0  16      506.69      475.19     14.45 o 
   2   0  16     1794.42     1363.35     21.72 o 
   4   0  16       81.21      153.24     11.74 o 
   6   0  16      101.79      167.17      7.67 o 
   8   0  16      133.13      152.94      7.67 o 
  10   0  16      849.60      673.94     14.65 o 
  12   0  16     1037.01     1058.94     19.77 o 
  14   0  16       52.34       23.49      9.03 o 
  16   0  16       68.91       66.85      9.03 o 
  18   0  16      116.85      153.58     12.65 o 
 -21   1  16        8.49       21.68      6.39 o 
 -19   1  16       39.32       35.44      6.39 o 
 -17   1  16      102.16      122.12      8.23 o 
 -15   1  16       25.46        9.94      5.11 o 
 -13   1  16      303.30      372.61     12.09 o 
 -11   1  16      192.80      156.75     11.18 o 
  -9   1  16      158.10      153.06      6.56 o 
  -7   1  16       96.39       77.69      7.23 o 
  -5   1  16      774.01      693.82     18.07 o 
  -3   1  16      278.39      326.18      7.95 o 
  -1   1  16     1976.93     1623.23     20.15 o 
   1   1  16      911.79      980.85     14.23 o 
   3   1  16      347.44      380.60      9.09 o 
   5   1  16      306.00      228.31      6.90 o 
   7   1  16       64.53       94.66      5.22 o 
   9   1  16      146.29      160.38      6.56 o 
  11   1  16      931.54     1064.47     16.32 o 
  13   1  16       89.04       74.20      5.22 o 
  15   1  16       94.67       61.91      5.65 o 
  17   1  16      108.28      128.51      6.90 o 
  19   1  16        2.93       -1.41      5.64 o 
 -22   2  16       18.97       14.45      6.39 o 
 -20   2  16      145.20      169.84     14.45 o 
 -18   2  16       13.02       15.36      6.39 o 
 -16   2  16       65.41       58.85      6.39 o 
 -14   2  16      141.27      216.83     10.22 o 
 -12   2  16      146.81      134.76      7.67 o 
 -10   2  16     1234.77     1395.80     24.27 o 
  -8   2  16      154.44       81.10      5.58 o 
  -6   2  16       18.84        5.42      3.83 o 
  -4   2  16       96.44      148.61      6.26 o 
  -2   2  16     1070.43     1077.38     14.53 o 
   0   2  16      746.94      816.69     15.33 o 
   2   2  16      913.00      785.19     15.33 o 
   4   2  16       20.40       10.84      7.23 o 
   6   2  16      429.70      586.23     13.37 o 
   8   2  16      157.16      154.92      8.23 o 
  10   2  16       46.89       33.36      4.45 o 
  12   2  16      259.30      216.96      8.12 o 
  14   2  16        5.97        3.74      4.45 o 
  16   2  16      201.99      191.11      7.95 o 
  18   2  16        5.54        5.70      4.79 o 
  20   2  16        4.41       16.26      6.39 o 
 -21   3  16        6.16        9.03      6.39 o 
 -19   3  16        0.45        4.52      6.39 o 
 -17   3  16        4.86        4.22      5.64 o 
 -15   3  16      145.83      131.46      8.23 o 
 -13   3  16       63.45       45.17      6.39 o 
 -11   3  16       98.13       90.34      6.94 o 
  -9   3  16      577.23      530.22     13.37 o 
  -7   3  16       81.65      114.85      5.50 o 
  -5   3  16      256.84      339.15      8.39 o 
  -3   3  16      151.24      123.26      6.06 o 
  -1   3  16      835.62      757.16     15.33 o 
   1   3  16      493.71      377.24     10.80 o 
   3   3  16      107.28       91.97      8.13 o 
   5   3  16      464.16      348.75     11.50 o 
   7   3  16      510.57      499.06     13.37 o 
   9   3  16      169.10      130.32      7.67 o 
  11   3  16        1.43        0.26      4.45 o 
  13   3  16       82.49       51.80      5.22 o 
  15   3  16        1.71        9.59      4.79 o 
  17   3  16      210.90      209.40      9.41 o 
  19   3  16       18.61       39.58     12.65 o 
 -20   4  16       15.33       -4.52      6.39 o 
 -18   4  16       43.88       46.62      6.94 o 
 -16   4  16        3.52       -0.60      5.64 o 
 -14   4  16      131.37      109.08      8.23 o 
 -12   4  16      196.11      173.74      9.52 o 
 -10   4  16        6.12        3.61      5.11 o 
  -8   4  16      146.37      176.05      9.52 o 
  -6   4  16        0.52        8.54      3.44 o 
  -4   4  16      340.53      297.99     18.07 o 
  -2   4  16      540.81      580.36     13.37 o 
   0   4  16      260.46      232.46      8.94 o 
   2   4  16      508.66      483.41     12.78 o 
   4   4  16      210.23      179.82      8.94 o 
   6   4  16      271.25      238.34     15.36 o 
   8   4  16       39.56       48.03      6.39 o 
  10   4  16       20.01        6.32      5.11 o 
  12   4  16      103.50      138.70      8.94 o 
  14   4  16       52.91       69.92      8.82 o 
  16   4  16       76.97       74.99      6.26 o 
  18   4  16       16.65       25.30      7.67 o 
 -19   5  16       47.84       45.17      7.67 o 
 -17   5  16      111.99      103.96      8.94 o 
 -15   5  16      106.83      138.91      9.52 o 
 -13   5  16       34.61       32.26      6.39 o 
 -11   5  16      348.63      321.02     11.50 o 
  -9   5  16      316.82      396.03     12.09 o 
  -7   5  16      265.15      225.63      7.95 o 
  -5   5  16      459.63      409.36      9.70 o 
  -3   5  16       35.08       20.88      5.64 o 
  -1   5  16      227.70      138.70      8.13 o 
   1   5  16      467.20      634.53     14.65 o 
   3   5  16       63.84       43.44      6.39 o 
   5   5  16      137.70      128.28      8.23 o 
   7   5  16       34.60       61.81      6.94 o 
   9   5  16      155.84       95.80      7.67 o 
  11   5  16       54.31       42.28      8.13 o 
  13   5  16       34.65       20.78      6.39 o 
  15   5  16      138.79      135.54     11.93 o 
  17   5  16       30.68       27.10      7.67 o 
 -18   6  16        7.26        7.06      6.94 o 
 -16   6  16       74.24       51.67      9.94 o 
 -14   6  16        3.79        8.83      5.64 o 
 -12   6  16      106.13       91.32      7.67 o 
 -10   6  16      244.61      194.01     12.65 o 
  -8   6  16       56.53       37.73     11.87 o 
  -6   6  16      131.81      166.25      8.94 o 
  -4   6  16      248.05      160.30      7.61 o 
  -2   6  16      343.12      341.35     19.88 o 
   0   6  16       71.41       72.94     11.74 o 
   2   6  16      119.48      112.47     13.55 o 
   4   6  16      261.31      252.78     13.55 o 
   6   6  16      466.20      406.82     12.78 o 
   8   6  16       39.77       34.10      6.94 o 
  10   6  16       59.06       65.41      6.94 o 
  12   6  16       24.95       25.74      6.94 o 
  14   6  16       89.35       91.32      8.94 o 
  16   6  16       41.83       35.26      7.67 o 
 -17   7  16       34.72       16.59      6.94 o 
 -15   7  16        1.52       -0.90      6.39 o 
 -13   7  16       32.16       39.42      6.94 o 
 -11   7  16       67.01       54.29     17.16 o 
  -9   7  16       47.98       52.12      6.94 o 
  -7   7  16      107.47      148.86     15.36 o 
  -5   7  16       40.75       30.72      6.39 o 
  -3   7  16       71.40       75.99      5.85 o 
  -1   7  16      754.01      794.79     17.84 o 
   1   7  16      328.14      364.87     17.16 o 
   3   7  16      524.59      519.99     18.97 o 
   5   7  16        4.76        4.52      6.39 o 
   7   7  16       12.52       10.84      6.39 o 
   9   7  16        3.44       -1.61      6.32 o 
  11   7  16      164.67      185.62     10.80 o 
  13   7  16       53.03       48.44      8.23 o 
  15   7  16       52.30       44.57      7.67 o 
 -14   8  16       82.54       98.10      8.94 o 
 -12   8  16        1.64       -1.53      4.79 o 
 -10   8  16       30.93       27.22     12.65 o 
  -8   8  16       14.70        6.22      9.03 o 
  -6   8  16       31.73       46.98      9.03 o 
  -4   8  16       45.61       34.28     11.74 o 
  -2   8  16       10.28       10.42      4.79 o 
   0   8  16      143.58      162.13      7.61 o 
   2   8  16       52.18       62.81     11.74 o 
   4   8  16       21.89       11.74      8.13 o 
   6   8  16      131.21      159.91     10.22 o 
   8   8  16       28.21       19.25     16.26 o 
  10   8  16       57.53       54.26      7.67 o 
  12   8  16       12.22       21.68      7.67 o 
 -11   9  16        7.25        5.42      6.39 o 
  -9   9  16       88.77       62.16      9.94 o 
  -7   9  16        9.74       -0.20      5.64 o 
  -5   9  16        5.70        9.94      6.39 o 
  -3   9  16       43.18       57.04      7.67 o 
  -1   9  16       77.26       85.92      6.62 o 
   1   9  16        6.49       16.26      5.22 o 
   3   9  16        6.46        2.41      7.38 o 
   5   9  16       23.84       14.45      6.39 o 
   7   9  16        6.78       16.59      6.94 o 
   9   9  16        7.53       -3.61     12.65 o 
  -6  10  16        0.74       -9.49      6.32 o 
  -4  10  16       49.65       68.74      8.23 o 
  -2  10  16       37.62       46.50      9.94 o 
   0  10  16        1.43        1.81      5.22 o 
   2  10  16        2.12       -3.61      5.22 o 
   4  10  16        7.26       14.68      7.72 o 
 -21   1  17       42.85       38.03      7.67 o 
 -19   1  17       54.83       25.30      6.39 o 
 -17   1  17       79.55       48.78     10.84 o 
 -15   1  17      334.35      323.24     12.09 o 
 -13   1  17       50.48       34.23      5.64 o 
 -11   1  17      302.43      265.30     10.80 o 
  -9   1  17       58.29       47.83      4.45 o 
  -7   1  17       87.83       88.53      9.03 o 
  -5   1  17       85.35       66.85      7.23 o 
  -3   1  17      252.52      311.46      9.21 o 
  -1   1  17      122.48      156.15     12.10 o 
   1   1  17       41.73       49.68      3.72 o 
   3   1  17       17.92       21.94      8.13 o 
   5   1  17       89.09      109.42      5.77 o 
   7   1  17      459.86      400.53      9.39 o 
   9   1  17       51.19       70.84      6.90 o 
  11   1  17       68.44       65.60      5.40 o 
  13   1  17       69.35       52.19      5.22 o 
  15   1  17       38.48       86.48      8.03 o 
  17   1  17       41.12       23.49      6.39 o 
  19   1  17        1.71       -2.21      5.64 o 
 -20   2  17        3.18        7.23      9.03 o 
 -18   2  17       34.28       55.83      7.67 o 
 -16   2  17       63.42       77.31      7.67 o 
 -14   2  17       95.47       99.14      8.13 o 
 -12   2  17      186.23      122.03     10.84 o 
 -10   2  17      211.38      170.00      9.94 o 
  -8   2  17      164.72      163.25      6.56 o 
  -6   2  17      295.12      251.47      9.03 o 
  -4   2  17      671.20      609.47     10.75 o 
  -2   2  17      268.89      263.81      8.94 o 
   0   2  17      957.84      964.93     17.89 o 
   2   2  17      262.94      282.48     14.45 o 
   4   2  17      581.25      491.62     12.78 o 
   6   2  17     1049.69      921.53     17.89 o 
   8   2  17      236.97      195.45      7.30 o 
  10   2  17      107.35      133.70      6.56 o 
  12   2  17        7.96       25.99      4.45 o 
  14   2  17       54.29       60.17      5.50 o 
  16   2  17       22.02       29.61      5.22 o 
  18   2  17       16.28       32.22      9.44 o 
 -21   3  17       51.26       62.81     11.74 o 
 -19   3  17       16.97       21.68      9.94 o 
 -17   3  17       85.30      100.76      8.23 o 
 -15   3  17      285.72      272.59     12.09 o 
 -13   3  17       78.43      104.92      7.67 o 
 -11   3  17      424.98      413.00     34.33 o 
  -9   3  17      571.34      537.44     13.37 o 
  -7   3  17      759.01      817.19     21.41 o 
  -5   3  17      401.38      455.99      9.70 o 
  -3   3  17      274.71      320.83     10.22 o 
  -1   3  17      145.95      180.00      7.67 o 
   1   3  17      765.42      843.10     16.61 o 
   3   3  17     1721.90     1588.67     26.17 o 
   5   3  17     1102.70     1155.89     21.05 o 
   7   3  17      194.06      217.90      9.52 o 
   9   3  17       76.14       86.08      6.94 o 
  11   3  17      132.40      155.96     10.78 o 
  13   3  17       14.08        4.03      4.79 o 
  15   3  17       84.03      100.39      6.90 o 
  17   3  17       22.84       26.84      5.22 o 
  19   3  17       38.96       23.49      9.03 o 
 -20   4  17       65.27       58.04      7.67 o 
 -18   4  17       45.77       57.82      7.67 o 
 -16   4  17      159.30      176.92     34.33 o 
 -14   4  17       59.06       81.51     12.65 o 
 -12   4  17      141.57      116.33     13.55 o 
 -10   4  17      821.62      885.22     18.49 o 
  -8   4  17       26.43       42.11      5.64 o 
  -6   4  17     1539.89     1456.83     17.09 o 
  -4   4  17      152.25      129.35      7.67 o 
  -2   4  17      797.72      918.48     17.75 o 
   0   4  17      998.14      880.46     36.14 o 
   2   4  17     1725.60     1703.98     40.65 o 
   4   4  17      264.16      241.29     10.22 o 
   6   4  17      335.65      332.92     10.80 o 
   8   4  17      453.15      470.28     13.37 o 
  10   4  17       55.43       48.83      9.03 o 
  12   4  17       46.23       43.40      6.39 o 
  14   4  17       54.87       42.68      5.50 o 
  16   4  17       66.01       63.96      6.26 o 
  18   4  17       46.62       45.24      7.67 o 
 -19   5  17        3.78       -0.16      6.94 o 
 -17   5  17       91.13       92.76     11.74 o 
 -15   5  17       47.84       60.12      7.67 o 
 -13   5  17       89.24       50.85      6.39 o 
 -11   5  17      198.92      203.47     10.84 o 
  -9   5  17        5.25       15.36      6.32 o 
  -7   5  17      567.27      573.78     15.33 o 
  -5   5  17      412.21      485.98     10.43 o 
  -3   5  17        5.97       13.55      5.11 o 
  -1   5  17       40.67       54.64     10.84 o 
   1   5  17      149.74      133.70      8.23 o 
   3   5  17      273.89      312.84     11.50 o 
   5   5  17       24.34       29.02      6.39 o 
   7   5  17      246.59      237.68     10.22 o 
   9   5  17       16.67        5.02      5.64 o 
  11   5  17       11.81        1.41      5.64 o 
  13   5  17       20.47       27.56     14.45 o 
  15   5  17      136.16      161.40     14.62 o 
  17   5  17       63.82       84.26      8.94 o 
 -18   6  17        3.66       -4.52      6.39 o 
 -16   6  17       17.10       34.56      9.94 o 
 -14   6  17       50.72       53.79      6.94 o 
 -12   6  17       34.02       41.16      6.39 o 
 -10   6  17       26.02       12.25      5.64 o 
  -8   6  17      172.08      188.34     10.22 o 
  -6   6  17       54.73       62.45      6.39 o 
  -4   6  17      194.83      201.28      7.95 o 
  -2   6  17       26.37       60.99      6.94 o 
   0   6  17      193.02      215.13      9.52 o 
   2   6  17       44.13       68.86      6.94 o 
   4   6  17        6.48       12.65      6.39 o 
   6   6  17      212.21      187.93     10.22 o 
   8   6  17       59.12       75.26      7.67 o 
  10   6  17        7.20        3.61      6.39 o 
  12   6  17       10.09       15.36      6.39 o 
  14   6  17       34.80       48.22      9.94 o 
 -15   7  17      145.54      120.18     27.10 o 
 -13   7  17       12.77        9.03      9.03 o 
 -11   7  17        7.40       -3.61      5.11 o 
  -9   7  17       22.99       23.13      7.23 o 
  -7   7  17        4.78        5.82      5.64 o 
  -5   7  17       62.79       76.27      7.67 o 
  -3   7  17       63.76       48.05      5.22 o 
  -1   7  17      113.15      140.42      9.52 o 
   1   7  17      135.95      151.38      9.52 o 
   3   7  17      146.53      154.17      9.52 o 
   5   7  17      182.46      160.32     10.22 o 
   7   7  17       78.67       73.27     11.74 o 
   9   7  17       10.13       18.97      8.13 o 
  11   7  17       24.34       23.49      6.39 o 
  13   7  17       21.08        9.03      6.39 o 
 -14   8  17       58.80       73.33      8.23 o 
 -12   8  17       22.03       18.86     12.65 o 
 -10   8  17        9.38       10.64      9.94 o 
  -8   8  17        4.19        5.42      6.39 o 
  -6   8  17        0.82       -2.71      8.13 o 
  -4   8  17        4.62       11.74      8.13 o 
  -2   8  17       37.02       39.71      7.66 o 
   0   8  17       10.56       17.20      6.17 o 
   2   8  17       12.02       10.84      6.39 o 
   4   8  17       13.12       17.16      6.39 o 
   6   8  17       28.48       42.02     13.55 o 
   8   8  17       24.48       19.22      6.94 o 
  10   8  17        7.87       -3.29      6.94 o 
  12   8  17        2.89       14.45     10.84 o 
  -9   9  17        8.53        0.00      9.03 o 
  -7   9  17       45.01       55.17      7.67 o 
  -5   9  17       10.89       13.63      9.03 o 
  -3   9  17       62.39       54.26      7.67 o 
  -1   9  17       61.74       50.55      6.26 o 
   1   9  17      102.63      115.26      8.18 o 
   3   9  17       10.23       22.57      6.60 o 
   5   9  17       26.13       37.61      9.03 o 
   7   9  17        5.72        0.66      6.94 o 
  -4  10  17       13.37       11.66      6.94 o 
  -2  10  17        1.38        4.60      6.94 o 
   0  10  17       17.88       23.49      6.26 o 
   2  10  17       61.85       50.45      6.56 o 
 -20   0  18       79.24       36.14     10.84 o 
 -18   0  18      131.20      160.81     14.45 o 
 -16   0  18      490.49      473.39     21.68 o 
 -12   0  18      474.83      453.51     18.07 o 
 -10   0  18      342.57      377.62     16.26 o 
  -4   0  18      239.67      372.20     14.45 o 
  -2   0  18      357.63      359.56     14.45 o 
   0   0  18      350.20      256.62      8.94 o 
   2   0  18      187.35      185.65      8.23 o 
   4   0  18       89.51       82.02      5.64 o 
   6   0  18      966.01      956.22     19.88 o 
   8   0  18      133.55       95.76     10.84 o 
  10   0  18      153.92      213.20     14.45 o 
  12   0  18      138.55      148.16     12.65 o 
  14   0  18       56.93       68.66     10.84 o 
  16   0  18      135.74      233.08     14.45 o 
  18   0  18       50.59       45.17     10.84 o 
 -21   1  18       42.29       71.23      9.94 o 
 -19   1  18       32.25       73.27     11.74 o 
 -17   1  18        8.58       10.84      9.03 o 
 -15   1  18       18.06       14.45      6.39 o 
 -13   1  18       38.90       50.49      6.39 o 
 -11   1  18      188.83      173.45      9.52 o 
  -9   1  18      516.69      545.69     22.59 o 
  -7   1  18     1218.96     1328.01     30.72 o 
  -5   1  18      108.15      142.74     10.84 o 
  -3   1  18      929.63      941.66     14.23 o 
  -1   1  18      385.81      315.01     12.65 o 
   1   1  18      867.34      642.43     14.05 o 
   3   1  18      344.27      319.85     10.22 o 
   5   1  18      304.29      257.30      7.95 o 
   7   1  18      182.48      220.07     12.44 o 
   9   1  18      646.04      566.85     13.51 o 
  11   1  18       29.13       62.72      5.22 o 
  13   1  18       25.95       25.32      4.79 o 
  15   1  18      242.60      215.56     10.84 o 
  17   1  18        0.81       -7.67      5.11 o 
  19   1  18       44.15       31.24     11.74 o 
 -20   2  18       36.12       50.59     10.84 o 
 -18   2  18       24.58       49.85      7.67 o 
 -16   2  18        8.72        9.94      6.39 o 
 -14   2  18       64.28       80.16      7.67 o 
 -12   2  18      126.64      121.08      7.67 o 
 -10   2  18       92.02      103.90      7.67 o 
  -8   2  18       78.56      169.33      8.94 o 
  -6   2  18      101.80      108.53      6.39 o 
  -4   2  18      418.73      311.42      7.95 o 
  -2   2  18      106.19      111.19      6.39 o 
   0   2  18      541.12      667.76     14.65 o 
   2   2  18      652.36      575.98     17.16 o 
   4   2  18      422.71      447.23     12.78 o 
   6   2  18      639.06      627.07     14.65 o 
   8   2  18        4.14       -1.81      4.17 o 
  10   2  18      183.85      143.39      7.30 o 
  12   2  18      113.67       92.43      6.26 o 
  14   2  18        0.86        0.77      6.63 o 
  16   2  18      124.25      119.74      9.68 o 
  18   2  18       66.59       67.86      6.26 o 
 -19   3  18        4.07        6.32      6.39 o 
 -17   3  18       21.67       18.07      6.39 o 
 -15   3  18      170.19      182.65     10.22 o 
 -13   3  18       29.22       33.65      6.39 o 
 -11   3  18       59.39       46.52      6.39 o 
  -9   3  18       85.83      129.35      7.67 o 
  -7   3  18      308.13      370.70      8.65 o 
  -5   3  18       26.21       53.87      5.64 o 
  -3   3  18      212.82      253.98      9.52 o 
  -1   3  18       85.46       45.89      5.64 o 
   1   3  18      517.19      594.41     15.36 o 
   3   3  18       82.19      101.25      8.13 o 
   5   3  18      247.62      286.21     10.80 o 
   7   3  18      654.89      656.63     27.10 o 
   9   3  18       89.77       62.86     13.55 o 
  11   3  18       47.73       35.68      5.22 o 
  13   3  18      196.71      124.99      6.90 o 
  15   3  18      150.77      149.05      7.61 o 
  17   3  18       15.01        6.67      4.79 o 
 -18   4  18       15.78       38.55      6.94 o 
 -16   4  18       12.24        9.03      6.39 o 
 -14   4  18       65.48       68.73      8.13 o 
 -12   4  18       14.06        2.01      6.32 o 
 -10   4  18       16.24        2.71      5.11 o 
  -8   4  18       44.27       21.96      5.11 o 
  -6   4  18       62.00       54.60      4.79 o 
  -4   4  18      248.30      220.55      9.52 o 
  -2   4  18       38.11       29.36      5.11 o 
   0   4  18        9.62       19.07      5.64 o 
   2   4  18      220.36      187.04      8.94 o 
   4   4  18       47.00       70.83      6.94 o 
   6   4  18      433.73      396.60     12.78 o 
   8   4  18       51.87       46.52      6.39 o 
  10   4  18       12.12       17.16      8.13 o 
  12   4  18       10.66       23.82     14.45 o 
  14   4  18       15.85        1.39      6.91 o 
  16   4  18        4.08       -4.73      4.79 o 
 -17   5  18       12.44       18.07      6.39 o 
 -15   5  18       63.86       68.28      8.23 o 
 -13   5  18        2.11        4.82     10.84 o 
 -11   5  18      194.19      183.66     10.84 o 
  -9   5  18       30.19       38.08      5.64 o 
  -7   5  18       93.38      103.55      8.23 o 
  -5   5  18      491.17      572.36     13.72 o 
  -3   5  18       14.77       -7.23      5.11 o 
  -1   5  18       38.46       55.15      9.94 o 
   1   5  18       75.13       92.47      7.67 o 
   3   5  18      265.41      272.79     17.16 o 
   5   5  18       64.39       48.18     14.45 o 
   7   5  18      204.14      236.80     11.74 o 
   9   5  18      174.87      141.84      8.94 o 
  11   5  18       59.45       46.09      7.67 o 
  13   5  18       37.39       50.85      7.67 o 
  15   5  18       26.86       40.39      5.85 o 
 -16   6  18       97.62       77.31      8.23 o 
 -14   6  18       91.86       98.34      8.23 o 
 -12   6  18       21.44       24.26      5.64 o 
 -10   6  18       32.46       12.65      5.64 o 
  -8   6  18       18.63       10.84      5.64 o 
  -6   6  18       74.85       77.86      7.67 o 
  -4   6  18       15.46        9.42      4.59 o 
  -2   6  18       88.20       49.85      7.23 o 
   0   6  18       27.71       35.44      6.39 o 
   2   6  18      213.15      213.68     20.78 o 
   4   6  18       62.99       53.32      7.67 o 
   6   6  18       41.92       48.83      9.03 o 
   8   6  18       60.79       46.52      7.67 o 
  10   6  18       33.05       29.31     12.65 o 
  12   6  18       14.37        0.00      6.39 o 
  14   6  18       14.99       28.01      7.67 o 
 -15   7  18        3.89       -6.32      8.13 o 
 -13   7  18       21.07        9.03      9.03 o 
 -11   7  18        0.54       11.74      6.39 o 
  -9   7  18        1.89       -5.42      7.23 o 
  -7   7  18       15.82        6.32      6.39 o 
  -5   7  18        9.46       18.97      6.39 o 
  -3   7  18      135.36      127.70      6.90 o 
  -1   7  18      136.31      196.08     10.22 o 
   1   7  18      142.79      140.27     12.65 o 
   3   7  18       38.09       39.51      6.94 o 
   5   7  18       28.40       34.81      9.03 o 
   7   7  18       50.16       54.20      7.67 o 
   9   7  18       21.35       35.44      7.67 o 
  11   7  18        4.74        5.42      6.39 o 
  13   7  18        0.06        5.42     14.45 o 
 -12   8  18       13.61       24.15      6.94 o 
 -10   8  18       19.64        8.13      6.39 o 
  -8   8  18       85.67       83.69      8.23 o 
  -6   8  18       10.09        5.42      6.39 o 
  -4   8  18       57.57       53.39      7.67 o 
  -2   8  18       49.91       57.11      8.26 o 
   0   8  18       12.51       18.81      5.50 o 
   2   8  18      139.92      119.51     11.74 o 
   4   8  18      106.18       97.87      8.94 o 
   6   8  18       17.51        7.23      9.03 o 
   8   8  18       18.19       28.01      7.67 o 
  10   8  18        2.48       -8.47      5.64 o 
  -9   9  18       25.39       20.04      8.13 o 
  -7   9  18       10.71       16.26      7.67 o 
  -5   9  18        3.87       -0.90      6.39 o 
  -3   9  18       29.78       42.48      7.67 o 
  -1   9  18        1.89        1.81      4.79 o 
   1   9  18       15.14       16.47      5.50 o 
   3   9  18       60.37       55.69      6.26 o 
   5   9  18       33.62       58.60      8.23 o 
   7   9  18        2.35        0.99      6.94 o 
 -19   1  19       12.82       10.84      7.23 o 
 -17   1  19       23.64       27.10      9.03 o 
 -15   1  19       16.73        5.42      9.03 o 
 -13   1  19        6.73        6.32      5.11 o 
 -11   1  19       14.85       37.59      6.39 o 
  -9   1  19       62.46       44.80      4.45 o 
  -7   1  19      256.11      202.36     12.65 o 
  -5   1  19      170.51      165.33      8.94 o 
  -3   1  19      112.81      103.05      8.13 o 
  -1   1  19       90.19       97.08      6.39 o 
   1   1  19      413.58      379.74     11.50 o 
   3   1  19       74.33       74.08      6.39 o 
   5   1  19      494.87      541.94     14.45 o 
   7   1  19      332.90      369.84      9.39 o 
   9   1  19       88.56      115.46      6.26 o 
  11   1  19      139.14      114.95      9.03 o 
  13   1  19       39.41       26.36      9.03 o 
  15   1  19       52.17       55.48      7.67 o 
  17   1  19        6.70       -0.90      6.39 o 
 -20   2  19       49.97       46.98     10.84 o 
 -18   2  19       42.92       61.43     10.84 o 
 -16   2  19       28.90       49.39      7.67 o 
 -14   2  19       64.73       54.83      8.13 o 
 -12   2  19       20.55       20.02      5.11 o 
 -10   2  19       37.86        9.94      5.11 o 
  -8   2  19      261.62      258.17     15.36 o 
  -6   2  19      145.87      215.41      7.61 o 
  -4   2  19      276.23      300.86     10.22 o 
  -2   2  19      482.15      407.34     18.07 o 
   0   2  19      344.91      230.49      9.52 o 
   2   2  19      632.92      555.35     13.37 o 
   4   2  19      307.60      332.81     11.50 o 
   6   2  19      446.01      462.04     13.55 o 
   8   2  19      429.11      476.11     11.09 o 
  10   2  19      544.46      526.00     11.47 o 
  12   2  19        8.13        9.59      4.79 o 
  14   2  19       35.70       47.99      5.85 o 
  16   2  19       19.33       36.80      9.03 o 
 -19   3  19        2.41        7.23      6.39 o 
 -17   3  19       17.49       14.45      6.39 o 
 -15   3  19       92.53      107.97      8.23 o 
 -13   3  19       16.03       15.46      7.23 o 
 -11   3  19       57.10       32.26      6.39 o 
  -9   3  19      135.47      129.13      8.23 o 
  -7   3  19       33.99       44.09      5.64 o 
  -5   3  19      141.46      126.58      7.67 o 
  -3   3  19      354.62      282.91     10.22 o 
  -1   3  19      159.94      144.08      8.23 o 
   1   3  19      468.17      405.54     12.09 o 
   3   3  19      587.27      776.03     16.61 o 
   5   3  19       61.23       66.56      7.67 o 
   7   3  19      200.86      174.52      9.52 o 
   9   3  19      275.32      282.90     10.80 o 
  11   3  19       32.56       90.56      6.26 o 
  13   3  19        5.69        7.09      4.79 o 
  15   3  19        8.53       -2.22      7.14 o 
  17   3  19       46.50       52.24      8.48 o 
 -18   4  19       11.60       25.41      6.39 o 
 -16   4  19      113.44       79.82      8.23 o 
 -14   4  19       97.55       87.64      7.67 o 
 -12   4  19       27.90       29.84      6.39 o 
 -10   4  19       36.59       29.64      5.64 o 
  -8   4  19      244.18      276.44     16.26 o 
  -6   4  19      194.47      199.85      8.94 o 
  -4   4  19       51.52       99.38      7.23 o 
  -2   4  19       15.35       46.09      6.39 o 
   0   4  19       30.82       98.68      7.67 o 
   2   4  19      506.73      474.16     27.10 o 
   4   4  19      433.36      322.58     11.50 o 
   6   4  19      582.43      561.45     14.65 o 
   8   4  19      104.00       41.87      6.39 o 
  10   4  19      194.98      208.08     17.16 o 
  12   4  19      114.79      122.37      7.61 o 
  14   4  19       11.89        3.61      5.22 o 
  16   4  19       27.32       20.78      5.85 o 
 -17   5  19       38.97       48.71      9.03 o 
 -15   5  19       25.40       43.73      6.94 o 
 -13   5  19       14.56        5.82      5.64 o 
 -11   5  19       52.02       69.46      6.94 o 
  -9   5  19        6.60        8.43      5.64 o 
  -7   5  19      222.20      225.87     10.22 o 
  -5   5  19       41.33       27.67      5.64 o 
  -3   5  19       93.15       87.22      6.94 o 
  -1   5  19      197.46      157.53      8.94 o 
   1   5  19       94.58      103.42     11.74 o 
   3   5  19      106.61      135.90      8.94 o 
   5   5  19      149.63      143.69      8.94 o 
   7   5  19        0.20        6.42      7.23 o 
   9   5  19       32.78       33.48      6.94 o 
  11   5  19       71.24       85.97      8.23 o 
  13   5  19        0.42        3.61      7.23 o 
  15   5  19       25.09       38.06      6.26 o 
 -16   6  19       15.82       19.71      6.94 o 
 -14   6  19       39.37       25.30      6.39 o 
 -12   6  19       46.92       34.33     10.84 o 
 -10   6  19      105.74      116.09      8.94 o 
  -8   6  19       39.80       30.82      6.39 o 
  -6   6  19       28.94       27.62      9.94 o 
  -4   6  19       29.82       37.35      5.22 o 
  -2   6  19       36.67        8.13      5.11 o 
   0   6  19       17.04       41.64      6.39 o 
   2   6  19       45.50       63.24      7.67 o 
   4   6  19      106.56       98.95      8.23 o 
   6   6  19       79.58       83.55      8.23 o 
   8   6  19       87.84       78.61      7.67 o 
  10   6  19       21.42       12.65      6.39 o 
  12   6  19        6.50        7.06      8.13 o 
 -13   7  19        7.06        5.42     10.84 o 
 -11   7  19       47.46       57.62      7.67 o 
  -9   7  19        9.16        8.13      6.39 o 
  -7   7  19       23.60       33.43      6.39 o 
  -5   7  19       39.52       35.44      6.39 o 
  -3   7  19       78.48       71.26      5.85 o 
  -1   7  19      168.81      216.10     10.22 o 
   1   7  19      195.61      229.48     10.80 o 
   3   7  19       70.99       53.44      7.67 o 
   5   7  19       19.95       25.68      8.13 o 
   7   7  19       13.73        6.32      6.39 o 
   9   7  19        2.30       10.35      6.94 o 
  11   7  19       63.52       56.42     13.55 o 
 -10   8  19        3.76       17.58      6.94 o 
  -8   8  19       38.76       43.66      7.67 o 
  -6   8  19       12.09       22.01      6.94 o 
  -4   8  19       16.99       21.19      6.94 o 
  -2   8  19        5.61        3.61      5.22 o 
   0   8  19       25.56       19.27      5.22 o 
   2   8  19       13.50       14.45      6.39 o 
   4   8  19       33.80       31.00      7.67 o 
   6   8  19       25.38       33.83     13.55 o 
   8   8  19       30.98       42.11     10.84 o 
  -7   9  19       99.74      108.36     18.97 o 
  -5   9  19       37.99       53.68      7.67 o 
  -3   9  19       33.77       36.00      7.67 o 
  -1   9  19        1.18       -4.22      5.22 o 
   1   9  19       19.97       29.25      5.85 o 
   3   9  19       24.19       47.30      6.26 o 
 -18   0  20       21.77       10.84      9.03 o 
 -16   0  20       62.33       74.08     10.84 o 
 -14   0  20       52.68       70.47     10.84 o 
 -10   0  20       59.42       48.78      9.03 o 
  -4   0  20      175.98      130.09     10.84 o 
  -2   0  20      445.29      349.62     10.22 o 
   0   0  20       36.19       39.75      9.03 o 
   2   0  20      723.00      742.60     23.49 o 
   4   0  20      304.63      261.99     14.45 o 
   6   0  20      136.01       84.92     10.84 o 
   8   0  20       88.21      108.41     10.84 o 
  10   0  20       85.11       99.37     10.84 o 
  12   0  20      163.22      171.65     14.45 o 
  14   0  20      187.88      269.22     16.26 o 
  16   0  20       78.49      108.41     12.65 o 
 -19   1  20        3.18       17.08     10.84 o 
 -17   1  20       55.09       81.31     12.65 o 
 -15   1  20       56.75       86.73     10.84 o 
 -13   1  20       19.34       28.18      6.39 o 
 -11   1  20       64.74       66.06      6.39 o 
  -9   1  20       92.97      108.42      9.94 o 
  -7   1  20      114.32      245.73     14.45 o 
  -5   1  20      280.09      401.32     11.50 o 
  -3   1  20      138.41      184.37      8.94 o 
  -1   1  20      110.76      128.31      7.67 o 
   1   1  20      122.23       77.06      6.39 o 
   3   1  20      710.33      566.37     14.68 o 
   5   1  20      206.59      168.69      7.30 o 
   7   1  20      291.95      398.41     12.78 o 
   9   1  20      537.03      617.25     15.33 o 
  11   1  20      166.25      170.89     12.65 o 
  13   1  20       68.81       34.99      6.94 o 
  15   1  20        0.34        0.90      6.39 o 
  17   1  20        8.22       -4.52      6.39 o 
 -18   2  20        1.61       -5.42      9.03 o 
 -16   2  20        0.43       -0.90      6.39 o 
 -14   2  20       10.17        9.03      6.39 o 
 -12   2  20      173.77      157.46     13.55 o 
 -10   2  20      151.13      168.52      9.03 o 
  -8   2  20        3.33       15.36      5.11 o 
  -6   2  20       52.43       70.47      6.39 o 
  -4   2  20      354.30      408.37     11.50 o 
  -2   2  20      167.40      283.60     15.36 o 
   0   2  20       14.19        9.03      5.11 o 
   2   2  20      392.64      312.40     17.16 o 
   4   2  20       85.59       83.22      7.23 o 
   6   2  20      142.81      149.11      8.94 o 
   8   2  20       61.14       63.48      5.22 o 
  10   2  20       88.33       59.43      5.85 o 
  12   2  20       55.55       58.99      5.85 o 
  14   2  20        9.49       10.84      6.39 o 
  16   2  20       14.09       31.97      6.94 o 
 -17   3  20       14.87       23.76      9.94 o 
 -15   3  20        3.53        3.61      6.39 o 
 -13   3  20        4.96        7.23      6.39 o 
 -11   3  20       25.27       25.95      7.23 o 
  -9   3  20      246.28      238.58     13.55 o 
  -7   3  20       86.85      124.91      7.67 o 
  -5   3  20        6.11       12.65      5.11 o 
  -3   3  20       81.26       57.87      6.39 o 
  -1   3  20       61.55       85.67      6.94 o 
   1   3  20       41.76       87.89     10.84 o 
   3   3  20      110.71      112.93      7.67 o 
   5   3  20      157.23      161.54     10.84 o 
   7   3  20        3.63       -2.41      5.64 o 
   9   3  20        4.71       10.56      4.79 o 
  11   3  20       51.71       41.08      5.22 o 
  13   3  20       48.95       77.99     10.29 o 
  15   3  20        6.94       18.07      5.22 o 
 -16   4  20       11.48       18.42     10.84 o 
 -14   4  20       43.72       40.95      6.94 o 
 -12   4  20       38.72       54.43     10.84 o 
 -10   4  20       14.12       25.30      9.03 o 
  -8   4  20      166.39      112.52     19.88 o 
  -6   4  20        2.84        0.00      5.42 o 
  -4   4  20       32.74       39.62      5.64 o 
  -2   4  20       11.84       19.67      5.64 o 
   0   4  20       66.95       38.87      6.39 o 
   2   4  20       15.30       12.65      9.03 o 
   4   4  20      147.48      163.64      8.94 o 
   6   4  20       33.18       42.26      6.94 o 
   8   4  20        5.21        9.94      6.32 o 
  10   4  20        4.91       -1.61      5.64 o 
  12   4  20       36.66       17.84      7.61 o 
  14   4  20        1.46        4.22      5.22 o 
 -15   5  20        9.65       13.47      6.94 o 
 -13   5  20       37.36       37.63      6.94 o 
 -11   5  20       67.89       61.43     10.84 o 
  -9   5  20       24.58       17.47      5.64 o 
  -7   5  20       33.27       44.43      6.39 o 
  -5   5  20      125.23       91.25      7.67 o 
  -3   5  20      142.58      161.24      9.52 o 
  -1   5  20      191.44      160.59      9.52 o 
   1   5  20       27.21       21.40      9.94 o 
   3   5  20       15.16       22.25      9.03 o 
   5   5  20       44.94       81.47      7.67 o 
   7   5  20       32.30       58.65      9.94 o 
   9   5  20        1.09        4.52      6.39 o 
  11   5  20        3.47       -2.71      6.39 o 
  13   5  20        4.29        3.01      5.22 o 
 -14   6  20       25.29        7.23     10.84 o 
 -12   6  20       24.16       32.52     10.84 o 
 -10   6  20        0.40       -0.20      6.32 o 
  -8   6  20        8.42        3.41      5.64 o 
  -6   6  20       54.41       63.14     10.84 o 
  -4   6  20        0.97        5.82      5.64 o 
  -2   6  20       47.60       41.87      6.39 o 
   0   6  20       16.90       16.26      6.39 o 
   2   6  20       25.31       39.88      7.67 o 
   4   6  20       45.04       49.94      9.94 o 
   6   6  20       17.70       16.67     12.65 o 
   8   6  20       18.86       17.54     11.74 o 
  10   6  20        6.66       13.30     12.65 o 
  12   6  20        9.68       15.36      7.67 o 
 -11   7  20        5.39        9.53      6.94 o 
  -9   7  20        3.20       -3.41      5.64 o 
  -7   7  20       51.63       45.17      7.67 o 
  -5   7  20       27.74        9.03      6.39 o 
  -3   7  20       29.99       37.94      7.67 o 
  -1   7  20       37.16       28.43     13.55 o 
   1   7  20       51.61       52.65      7.67 o 
   3   7  20       97.25      119.97      9.52 o 
   5   7  20       83.47      113.86      8.94 o 
   7   7  20       16.48       28.91      7.67 o 
   9   7  20        4.29       12.65     14.45 o 
  -8   8  20       17.08       13.55      6.39 o 
  -6   8  20       12.57       18.40      6.94 o 
  -4   8  20       22.82       21.85      6.94 o 
  -2   8  20       81.55       78.01      8.23 o 
   0   8  20       18.73       10.24      5.22 o 
   2   8  20      155.26      158.21     10.80 o 
   4   8  20        2.29       -3.78      6.94 o 
   6   8  20       40.74       43.40      7.67 o 
 -17   1  21       36.04       30.72     10.84 o 
 -15   1  21       34.08       32.52      9.03 o 
 -13   1  21       26.89       21.68      6.39 o 
 -11   1  21       39.16       54.26      6.39 o 
  -9   1  21       11.33       14.45      5.42 o 
  -7   1  21       13.00        7.23      7.23 o 
  -5   1  21      140.38      113.86      7.67 o 
  -3   1  21       70.12       33.65      5.11 o 
  -1   1  21        4.59        1.29      4.34 o 
   1   1  21        1.51       11.74      5.11 o 
   3   1  21      460.37      458.17     12.78 o 
   5   1  21      325.56      282.79     10.22 o 
   7   1  21       48.94       28.57     14.45 o 
   9   1  21      197.56      156.52     12.65 o 
  11   1  21       73.97       75.86      8.13 o 
  13   1  21       19.18       16.26      6.39 o 
  15   1  21       14.81        2.01      5.64 o 
 -18   2  21        9.07        7.23      9.03 o 
 -16   2  21       67.14       87.86      8.94 o 
 -14   2  21       73.71       91.64      9.03 o 
 -12   2  21       83.05       74.53      9.94 o 
 -10   2  21       25.60       35.81      6.39 o 
  -8   2  21       16.99       16.26      7.23 o 
  -6   2  21      183.44      163.64      8.94 o 
  -4   2  21       24.43       22.79      5.11 o 
  -2   2  21       24.91       18.07      5.11 o 
   0   2  21       31.22       29.02      5.11 o 
   2   2  21       87.47      119.50      7.67 o 
   4   2  21      242.14      270.21     22.59 o 
   6   2  21      374.91      334.63     13.71 o 
   8   2  21      327.54      263.51     11.57 o 
  10   2  21       73.94       94.09      7.67 o 
  12   2  21       39.88       50.55     14.45 o 
  14   2  21       24.72       22.59      6.39 o 
 -17   3  21        4.24        4.52      6.39 o 
 -15   3  21       23.50       25.95      6.94 o 
 -13   3  21       27.85       41.80      9.03 o 
 -11   3  21        0.44        1.81      5.11 o 
  -9   3  21      113.00       66.85     10.84 o 
  -7   3  21      205.99      253.42     10.84 o 
  -5   3  21       50.86       43.72      5.64 o 
  -3   3  21      440.24      438.29     12.09 o 
  -1   3  21       30.38       20.89      5.11 o 
   1   3  21      228.15      253.86     10.22 o 
   3   3  21      240.54      199.04     15.36 o 
   5   3  21      192.54      222.96     12.65 o 
   7   3  21      189.66      206.98     10.22 o 
   9   3  21       51.13       75.41      6.93 o 
  11   3  21        9.05       11.64      9.61 o 
  13   3  21       14.59       17.47      5.22 o 
  15   3  21        0.06        0.00      5.96 o 
 -16   4  21       19.91       12.15      6.94 o 
 -14   4  21        0.63       -3.81      5.64 o 
 -12   4  21       75.70       79.50     12.65 o 
 -10   4  21      190.68      169.84     14.45 o 
  -8   4  21        5.71       28.18      6.39 o 
  -6   4  21       14.27        0.90      5.11 o 
  -4   4  21      211.39      237.87     10.22 o 
  -2   4  21       92.27       97.87      7.67 o 
   0   4  21      145.15      155.41      8.94 o
[truncated: 20,602 more chars]
